# Supplementary material for: Puckered and JNK signaling in pioneer neurons coordinates the motor activity of the Drosophila embryo
Source: Nat Commun. 2023 Dec 11;14:8186. doi: 10.1038/s41467-023-43783-1 (PMC10713690; doi:10.1038/s41467-023-43783-1)
Supplement: Supplementary file 10 — Source Data [file 41467_2023_43783_MOESM10_ESM.xlsx]

## Sheet: Fig3I
VNC Length comparison between RN2-Gal4 and CQ2-Gal4 controls and the same conditions overexpressing TNT in stage 16 embryos
VNC Length in µm
	RN2-Gal4 / +			CQ2-Gal4 / +			RN2-Gal4 / UAS-TNT			CQ2-Gal4 / UAS TNT
Embryo1	285.2		Embryo1	245.14		Embryo1	315.63		Embryo1	279.86
Embryo2	285.24		Embryo2	255.07		Embryo2	315.02		Embryo2	282.99
Embryo3	295.61		Embryo3	271.04		Embryo3	313.8		Embryo3	283.38
Embryo4	300.15		Embryo4	272.3		Embryo4	312.96		Embryo4	288.34
Embryo5	309.53		Embryo5	277.88					Embryo5	297.11
Embryo6	312.48		Embryo6	290.61					Embryo6	299.11
			Embryo7	290.87					Embryo7	300.66
			Embryo8	310.4					Embryo8	301.29
			Embryo9	311					Embryo9	305.67
			Embryo10	315.63					Embryo10	307.18
									Embryo11	309.93
									Embryo12	311.93
									Embryo13	312.79
									Embryo14	316.53
									Embryo15	318.42
AVERAGE	298.035		AVERAGE	283.994		AVERAGE	314.353		AVERAGE	301.013
STDEV	11.6584		STDEV	24.0524		STDEV	1.20026		STDEV	12.5464
N	6		N	10		N	4		N	15

## Sheet: Fig3J
VNC Length comparison between RN2-Gal4 and CQ2-Gal4 controls and the same conditions overexpressing Kir2.1 in stage 16 embryos
VNC Length in µm
	RN2-Gal4 / +			CQ2-Gal4 / +			RN2-Gal4 / UAS-Kir2.1			CQ2-Gal4 / UAS-Kir2.1
Embryo1	285.2		Embryo1	245.14		Embryo1	285.92		Embryo1	253.7
Embryo2	285.24		Embryo2	255.07		Embryo2	293.49		Embryo2	257.74
Embryo3	295.61		Embryo3	271.04		Embryo3	295.71		Embryo3	259.6
Embryo4	300.15		Embryo4	272.3		Embryo4	298.93		Embryo4	264.69
Embryo5	309.53		Embryo5	277.88		Embryo5	303.22		Embryo5	268.17
Embryo6	312.48		Embryo6	290.61		Embryo6	304.11		Embryo6	297.14
			Embryo7	290.87		Embryo7	311.87		Embryo7	307.23
			Embryo8	310.4		Embryo8	313.86		Embryo8	315.5
			Embryo9	311			315.51
			Embryo10	315.63
AVERAGE	298.035		AVERAGE	283.994		AVERAGE	302.513		AVERAGE	277.971
STDEV	11.6584		STDEV	24.0524		STDEV	10.0258		STDEV	24.6121
N	6		N	10		N	9		N	8

## Sheet: Fig4 CEG
Number, Lifetime and Mean Velocity of Mitichondria in RN2-Gal4 controls and the same condition overexpressing HepCA in stage 16 embryos
RN2-Gal4 / UAS-MitoGFP											RN2-Gal4 / UAS-MitoGFP; UAS HepCA
Embryo	# ISNs examined	Mitochondria	Tract Length (µm)	Direction	Lifetime (s)	Mean Velocity µm/s					Embryo	# ISNs examined	Mitochondria	Tract Length (µm)	Direction	Lifetime (s)	Mean Velocity µm/s
1	1	1	19.8996	Retrograde	63.1538	0.486496					1	1	1	4.44236	Retrograde	9.50964	0.512313
1	1	2	4.11322	Retrograde	44.3245	0.156552					1	1	2	11.6955	Retrograde	13.3258	1.85075
1	1	3	0.36778	Paused	33.7496	0.0394797
1	1	4	4.06086	Retrograde	17.943	0.854429					1	2	1	0.571666	Paused	92.0626	0.0292554
											1	2	2	15.2785	Anterograde	42.311	0.480594
1	2	1	0.894058	Paused	87.2141	0.0554079					1	2	3	7.21448	Retrograde	92.3898	0.198048
1	2	2	0.308167	Paused	40.5671	0.0215837
1	2	3	0.138184	Paused	34.6673	0.0108248					2	1	1	16.0733	Retrograde	38.5061	0.853068
1	2	4	0.181884	Paused	87.5377	0.0265094					2	1	2	20.6108	Retrograde	65.4539	1.1826
1	2	5	3.5746	Retrograde	32.2544	0.112691					2	1	3	3.7983	Anterograde	102.147	0.104009
1	2	6	3.43752	Retrograde	11.8944	0.296483					2	1	4	9.45797	Retrograde	51.3538	0.584591
1	2	7	3.3318	Anterograde	14.0555	0.246645					2	1	5	12.5716	Anterograde	55.8272	0.531276
1	2	8	5.03423	Retrograde	9.71988	0.54207					2	1	6	6.17399	Retrograde	15.7847	0.856033
1	2	9	4.66366	Anterograde	14.7167	0.33433					2	1	7	3.51117	Anterograde	10.4294	0.419615
1	2	10	4.65524	Retrograde	7.36284	0.679353					2	1	8	5.31262	Retrograde	11.8691	0.545999
											2	1	9	13.4238	Retrograde	21.4061	0.701785
2	1	1	9.74934	Retrograde	42.6404	0.317362
2	1	2	3.49359	Retrograde	20.7521	0.328346					2	2	1	0.812055	Paused	86.0704	0.0350447
2	1	3	0.372263	Retrograde	85.7858	0.365116					2	2	2	1.40141	Paused	85.0988	0.054674
2	1	4	4.01647	Anterograde	21.3551	0.18934					2	2	3	4.72662	Paused	60.6481	0.0939489
2	1	5	8.91279	Anterograde	22.2574	0.480927					2	2	4	18.3289	Anterograde	54.809	0.345822
2	1	6	2.47115	Retrograde	7.66152	0.326726					2	2	5	7.67168	Anterograde	23.304	0.338793
2	1	7	7.97943	Anterograde	22.9477	0.374178					2	2	6	11.0198	Anterograde	23.8508	0.604342
2	1	8	9.9054	Retrograde	17.9419	0.591699					2	2	7	5.51426	Anterograde	10.9394	0.527775
											2	2	8	5.6835	Anterograde	16.8702	0.346818
2	2	1	1.46852	Paused	88.1647	0.0925085
2	2	2	1.24778	Paused	87.0096	0.0468037					3	1	1	9.02562	Anterograde	10.3195	1.11879
2	2	3	13.3922	Anterograde	21.402	0.898684					3	1	2	0.424321	Paused	84.1415	0.0261642
2	2	4	7.44139	Anterograde	37.2485	0.240249					3	1	3	4.64528	Anterograde	12.8254	0.370875
2	2	5	3.6874	Retrograde	14.4434	0.258368					3	1	4	7.09622	Retrograde	39.4162	0.183595
2	2	6	3.13691	Retrograde	9.83796	0.321101					3	1	5	8.33969	Retrograde	23.4038	0.362729
2	2	7	2.11042	Retrograde	5.73468	0.369881					3	1	6	7.26707	Retrograde	29.6032	0.32678
2	2	8	4.39482	Retrograde	27.2106	0.167648					3	1	7	5.6876	Paused	78.6952	0.0867952
											3	1	8	17.0094	Retrograde	32.1346	1.03951
3	1	1	6.59098	Retrograde	20.8148	0.689504					3	1	9	0.631832	Paused	67.8684	0.0838453
3	1	2	0.151745	Anterograde	73.874	0.21251
3	1	3	5.61965	Anterograde	14.1486	0.510459					3	2	1	13.9962	Retrograde	31.7178	0.631065
3	1	4	4.23798	Retrograde	25.0307	0.172089					3	2	2	17.7543	Retrograde	50.3776	0.486651
3	1	5	3.57344	Retrograde	16.5334	0.220554					3	2	3	6.43984	Retrograde	12.7034	0.597953
3	1	6	2.09385	Anterograde	46.2148	0.102023					3	2	4	7.80962	Retrograde	10.1336	1.28937
3	1	7	6.04962	Anterograde	25.9315	0.244142					3	2	5	23.3072	Retrograde	78.0599	0.391364
3	1	8	0.35278	Anterograde	81.8064	0.710323					3	2	6	11.0858	Anterograde	45.2576	0.264785
3	1	9	7.64069	Anterograde	21.8932	0.482479					3	2	7	10.1052	Retrograde	78.0515	0.263522
3	1	10	5.68812	Retrograde	20.9396	0.273903					3	2	8	7.86751	Anterograde	34.527	0.245016
3	1	11	4.85163	Anterograde	7.73028	1.09963					3	2	9	7.38615	Retrograde	42.0043	0.307843
3	2	1	0.423795	Paused	87.6556	0.0377131					4	1	1	32.9033	Retrograde	53.7659	0.972152
3	2	2	6.22669	Anterograde	11.959	0.741384					4	1	2	24.9624	Retrograde	22.8817	2.01909
3	2	3	10.4731	Retrograde	18.5384	0.593583					4	1	3	9.76395	Retrograde	32.8729	0.306122
3	2	4	18.1584	Anterograde	48.3823	0.419319					4	1	4	4.22237	Anterograde	13.4176	0.323129
3	2	5	5.69587	Retrograde	14.276	0.443835					4	1	5	7.63878	Anterograde	5.58432	1.46203
3	2	6	6.12235	Retrograde	16.3315	0.381658					4	1	6	9.72512	Retrograde	46.1406	0.523735
3	2	7	10.3256	Anterograde	13.1498	0.849475
3	2	8	0.00345944	Paused	87.7595	0.0319937					4	2	1	0.172723	Paused	76.8416	0.0923893
3	2	9	7.0673	Anterograde	11.7564	1.09969					4	2	2	0.538289	Paused	68.972	0.0772651
3	2	10	10.2309	Anterograde	18.684	1.68675					4	2	3	0.607976	Paused	78.2545	0.0251084
3	2	11	9.72396	Retrograde	24.837	0.416256					4	2	4	9.4611	Retrograde	22.4782	0.531205
3	2	12	8.77807	Retrograde	22.7864	0.540073					4	2	5	5.98677	Retrograde	19.0792	0.326726
4	1	1	12.4636	Retrograde	38.5544	0.456715
4	1	2	9.52572	Retrograde	26.2345	0.377397
4	1	3	9.14651	Retrograde	29.6194	0.348781					TOTAL EMBRYOS: 4
4	1	4	6.26031	Anterograde	19.943	0.397946					TOTAL ISNs: 8
4	1	5	6.62973	Anterograde	19.3248	0.352011					MITOCHONDRIA NUMBERS: (Total: 51 / Anterograde: 15 / Paused: 10 / Retrograde: 26)
4	1	6	0.766944	Paused	85.4105	0.0509851
4	1	7	0.780892	Paused	87.8935	0.0401561
4	1	8	4.69122	Retrograde	16.7256	0.282964					Mitochondrial Density & Directionality in aCC/RP2 axons_Fig4c
4	1	9	6.31763	Retrograde	24.8401	0.260738
4	1	10	5.24423	Anterograde	10.5095	0.52827
											Density (N/um)
4	2	1	9.02501	Retrograde	71.8343	0.224454
4	2	2	0.0533031	Paused	84.9846	0.0829216						Embryo_1/ ISN_1	Embryo_1/ ISN_2	Embryo_2/ ISN_1	Embryo_2/ ISN_2	Embryo_3/ ISN_1	Embryo_3/ ISN_2	Embryo_4/ ISN_1	Embryo_4/ ISN_2
4	2	3	0.568787	Paused	68.9774	0.0245732
4	2	4	5.41012	Anterograde	9.0714	0.625697					Total mitochondria	0.0571429	0.0857143	0.257143	0.228571	0.257143	0.257143	0.171429	0.142857
4	2	5	4.03398	Retrograde	10.2691	0.415543					Retrograde moving mitochondria	0.0571429	0.0285714	0.171429	0	0.114286	0.2	0.114286	0.0571429
4	2	6	8.52229	Retrograde	21.562	0.431238					Paused	0	0.0285714	0	0.0857143	0.0857143	0	0	0.0857143
4	2	7	9.10068	Anterograde	18.7376	0.648813					Anterograde moving mitochondria	0	0.0285714	0.0857143	0.142857	0.0571429	0.0571429	0.0571429	0
4	2	8	2.61271	Retrograde	33.777	0.200842
4	2	9	3.91083	Anterograde	16.7837	0.237533						Total mitochondrial Density	Retrograde mitochondria density	Paused mitochondria density	Anterograde mitochondria Density
4	2	10	11.2398	Anterograde	42.9133	0.283988					AVERAGE	0.182143	0.0928571	0.0357143	0.0535714
4	2	11	2.8529	Anterograde	13.0399	0.220295					St.Dev.	0.080722	0.0695676	0.0425156	0.0469166
4	2	12	1.17311	Paused	21.8278	0.0890158					N	8	8	8	8
4	2	13	11.6128	Anterograde	22.9261	0.931012
4	3	1	2.13591	Paused	84.7094	0.0923279
4	3	2	17.2151	Retrograde	34.4848	0.551756
4	3	3	16.1211	Anterograde	35.8027	0.588031					Lifetime Range Distribution of motile mitochondria in aCC/RP2 axons_Fig4e
4	3	4	4.11898	Retrograde	11.7972	0.369648
4	3	5	8.64868	Anterograde	41.7676	0.210144						% of Mitochondria in each Lifetime class
4	3	6	13.0434	Retrograde	11.1242	0.965156					Lifetime Class	RN2-Gal4/UAS-MitoGFP;UAS-HepCA
4	3	7	3.93543	Retrograde	14.8702	0.162649					0-10 s	4.87805
4	3	8	9.81177	Anterograde	28.6126	0.361175					10-20 s	29.2683
4	3	9	4.94631	Anterograde	20.4775	0.25404					20-30 s	17.0732
4	3	10	2.05098	Retrograde	87.4219	0.147565					30-40 s	14.6341
4	3	11	5.28536	Retrograde	23.4785	0.242641					40-50 s	9.7561
											50-60 s	12.1951
											60-70 s	2.43902
											70-80 s	4.87805
TOTAL EMBRYOS: 4											80-90 s	0
TOTAL ISNs: 9											90-100 s	2.43902
MITOCHONDRIA NUMBERS: (Total: 87 / Anterograde: 32 / Paused: 15 / Retrograde: 40)											100-110 s	2.43902
											110-120 s	0
Mitochondrial Density & Directionality in aCC/RP2 axons_Fig4c
											Distribution of motile mitochondria in aCC/RP2 axons by Mean Velocity_Fig4g
Density (N/um)												% of Mitochondria in each Velocity class
											Velocity Class	RN2-Gal4/UAS-MitoGFP;UAS-HepCA
	Embryo_1/ ISN_1	Embryo_1/ ISN_2	Embryo_2/ ISN_1	Embryo_2/ ISN_2	Embryo_3/ ISN_1	Embryo_3/ ISN_2	Embryo_4/ ISN_1	Embryo_4/ ISN_2	Embryo_4/ ISN_3		0,1-0,35 um/s	34.1463
											0,35-0,6 um/s	34.1463
Total mitochondria	0.114286	0.285714	0.228571	0.228571	0.314286	0.342857	0.285714	0.371429	0.314286		0,6-0,85 um/s	7.31707
Retrograde moving mitochondria	0.0857143	0.114286	0.142857	0.114286	0.114286	0.142857	0.142857	0.114286	0.171429		0,85-1,1 um/s	9.7561
Paused	0.0285714	0.114286	0	0.0571429	0	0.0571429	0.0571429	0.0857143	0.0285714		1,1-1,35 um/s	7.31707
Anterograde moving mitochondria	0	0.0571429	0.0857143	0.0571429	0.2	0.142857	0.0857143	0.171429	0.114286		1,35-1,6 um/s	2.43902
											1,6-1,85 um/s	0
	Total mitochondrial Density	Retrograde mitochondria density	Paused mitochondria density	Anterograde mitochondria Density							1,85-2,1 um/s	4.87805
AVERAGE	0.27619	0.126984	0.047619	0.101587							2,1-2,35 um/s	0
St.Dev.	0.0769309	0.0251976	0.0377964	0.0624518							2,35-2,6 um/s	0
N	9	9	9	9							2,6-2,85 um/s	0
											2,85-3,1 um/s	0
Lifetime Range Distribution of motile mitochondria in aCC/RP2 axons_Fig4e
	% of Mitochondria in each Lifetime class
Lifetime Class	RN2-Gal4/UAS-MitoGFP
0-10 s	9.72222
10-20 s	36.1111
20-30 s	29.1667
30-40 s	8.33333
40-50 s	8.33333
50-60 s	0
60-70 s	1.38889
70-80 s	0
80-90 s	2.77778
90-100 s	0
100-110 s	0
110-120 s	4.16667
Distribution of motile mitochondria in aCC/RP2 axons by Mean Velocity_Fig4g
	% of Mitochondria in each Velocity class
Velocity Class	RN2-Gal4/UAS-MitoGFP
0,1-0,35 um/s	44.4444
0,35-0,6 um/s	36.1111
0,6-0,85 um/s	9.72222
0,85-1,1 um/s	8.33333
1,1-1,35 um/s	0
1,35-1,6 um/s	0
1,6-1,85 um/s	1.38889
1,85-2,1 um/s	0
2,1-2,35 um/s	0
2,35-2,6 um/s	0
2,6-2,85 um/s	0
2,85-3,1 um/s	0

## Sheet: Fig4 DFH
Number, Lifetime and Velocity of Mitochondria in MzVum-Gal4 controls and the same condition overexpressing HepCA stage 16 embryos
MzVUM-Gal4 / UAS-MitoGFP										MzVUM-Gal4 / UAS-MitoGFP; UAS HepCA
Embryo	# ISNs examined	Mitochondria	Tract Length (µm)	Direction	Lifetime (s)	Mean Velocity µm/s				Embryo	# ISNs examined	Mitochondria	Tract Length (µm)	Direction	Lifetime (s)	Mean Velocity µm/s
1	1	1	19.4621	Retrograde	86.9045	0.392507				1	1	1	14.827	Retrograde	18.2753	1.07441
1	1	2	12.1117	Anterograde	25.7804	0.499097				1	1	2	14.0644	Retrograde	15.0968	0.923191
1	1	3	9.18254	Anterograde	15.5411	0.777624				1	1	3	7.24581	Anterograde	29.3983	0.250433
1	1	4	8.91326	Anterograde	34.5197	0.350519				1	1	4	24.7554	Retrograde	32.3383	0.97984
										1	1	5	10.4688	Retrograde	51.288	0.494011
2	1	1	1.84064	Paused	87.2399	0.0550051				1	1	6	7.45039	Retrograde	12.2209	0.694174
2	1	2	0.972684	Paused	85.9774	0.0955581				1	1	7	3.42651	Anterograde	85.8055	0.14719
2	1	3	6.40057	Retrograde	81.5776	0.156304				1	1	8	11.6213	Retrograde	29.5351	0.426126
2	1	4	12.9575	Retrograde	21.7644	1.19581				1	1	9	9.68765	Anterograde	22.5448	0.771724
2	1	5	0.99571	Paused	85.3103	0.0632416				1	1	10	19.9433	Retrograde	56.262	0.396696
2	1	6	2.40716	Anterograde	36.7903	0.303502				1	1	11	12.8639	Anterograde	75.2677	0.224255
2	1	7	8.47557	Retrograde	17.4958	0.498871				1	1	12	14.7213	Anterograde	49.278	0.320361
										1	1	13	6.61863	Retrograde	74.0165	0.229636
2	2	1	0.0616334	Paused	70.1345	0.053246
2	2	2	1.50059	Paused	67.018	0.0884429				1	2	1	12.3558	Retrograde	22.2205	0.708168
2	2	3	0.176985	Paused	68.2247	0.0530847				1	2	2	13.58	Anterograde	77.7151	2.12706
2	2	4	10.0902	Anterograde	16.2911	0.643995				1	2	3	13.1631	Anterograde	6.84288	2.00983
2	2	5	6.0479	Anterograde	22.5533	0.275648				1	2	4	19.4938	Retrograde	16.242	1.46048
2	2	6	4.55362	Anterograde	15.26	0.312728				1	2	5	12.2261	Anterograde	44.3069	0.325631
2	2	7	8.36338	Anterograde	20.797	0.414914				1	2	6	9.71502	Anterograde	3.95784	1.56216
2	2	8	6.66324	Retrograde	20.808	0.346189				1	2	7	13.5551	Anterograde	59.9038	0.268891
2	2	9	9.16516	Retrograde	19.2304	0.509973				1	2	8	23.5754	Anterograde	53.2846	0.963001
2	2	10	5.9905	Anterograde	8.92584	0.714554				1	2	9	25.2852	Anterograde	18.074	1.81151
										1	2	10	5.12465	Retrograde	49.4162	0.17361
2	3	1	10.8404	Anterograde	35.5705	0.427694				1	2	11	14.0567	Anterograde	33.1086	0.438315
2	3	2	10.4458	Retrograde	21.6337	0.506674				1	2	12	11.6103	Retrograde	43.8098	0.338075
2	3	3	8.65117	Anterograde	8.04456	1.12917				1	2	13	1.6545	Paused	81.7529	0.0427829
2	3	4	6.63363	Anterograde	14.5657	0.480098
2	3	5	5.86201	Anterograde	28.9158	0.259211				2	1	1	24.7702	Retrograde	50.3035	0.572432
										2	1	2	13.844	Retrograde	36.439	0.407151
3	1	1	0.353582	Paused	82.5047	0.0388143				2	1	3	14.3181	Retrograde	20.6281	0.803255
3	1	2	14.9516	Anterograde	31.4112	0.18648				2	1	4	13.3049	Retrograde	19.6968	1.11482
3	1	3	11.0653	Anterograde	40.5037	0.141761				2	1	5	15.6399	Anterograde	34.6561	0.87564
3	1	4	0.562117	Paused	63.7756	0.0429417				2	1	6	26.5283	Anterograde	78.5762	0.442746
3	1	5	12.0369	Retrograde	26.2636	0.490164				2	1	7	0.973265	Paused	68.0027	0.0958672
3	1	6	12.8025	Retrograde	21.5878	0.653199				2	1	8	0.00428971	Paused	69.9919	0.0269585
										2	1	9	7.0541	Anterograde	52.1723	0.148385
4	1	1	9.64525	Anterograde	34.9249	0.289608
4	1	2	6.9261	Anterograde	11.7614	0.634323				2	2	1	18.5206	Anterograde	50.5567	0.475704
4	1	3	0.781446	Paused	85.7599	0.0957374				2	2	2	19.7352	Retrograde	39.5734	0.682162
4	1	4	3.64686	Retrograde	26.4001	0.66205				2	2	3	10.826	Retrograde	30.8006	0.397013
4	1	5	19.7121	Anterograde	72.0523	0.293984				2	2	4	7.31143	Retrograde	23.2891	0.32674
										2	2	5	11.8184	Anterograde	56.1744	0.332365
5	1	1	3.04375	Paused	86.1851	0.0592512				2	2	6	9.21658	Anterograde	35.9563	0.262207
5	1	2	12.3824	Retrograde	34.8028	0.400008				2	2	7	18.8108	Retrograde	45.0062	0.7823
5	1	3	20.4317	Anterograde	63.0701	0.419811				2	2	8	4.06808	Retrograde	78.8808	0.126201
5	1	4	9.46337	Retrograde	19.0013	0.610361				2	2	9	6.2372	Retrograde	67.5605	0.149723
5	1	5	7.6657	Retrograde	32.0348	0.249936
5	1	6	12.461	Anterograde	35.5981	0.393531				2	3	1	14.0766	Retrograde	12.1801	1.30927
5	1	7	22.6545	Retrograde	40.9782	0.812247				2	3	2	12.2599	Anterograde	19.1135	0.945808
5	1	8	6.90792	Anterograde	31.0754	0.24202				2	3	3	13.5325	Retrograde	15.5579	1.0486
5	1	9	0.402568	Retrograde	76.2198	0.198147				2	3	4	9.14319	Retrograde	14.2638	0.984691
5	1	10	8.84061	Retrograde	12.2564	1.17302				2	3	5	3.28722	Anterograde	84.4156	0.130012
										2	3	6	23.1597	Anterograde	46.5173	0.545372
6	1	1	1.64985	Paused	84.8375	0.0545232				2	3	7	14.9051	Anterograde	84.1459	0.208068
6	1	2	0.185481	Paused	84.0331	0.0402663				2	3	8	23.7814	Anterograde	3.78456	0.437245
6	1	3	0.410539	Paused	84.5947	0.0219359				2	3	9	11.154	Anterograde	61.6727	0.267461
6	1	4	11.79	Anterograde	25.9183	0.58122				2	3	10	9.19306	Anterograde	16.2704	0.586044
6	1	5	7.12528	Anterograde	25.8398	0.292519				2	3	11	11.2993	Anterograde	26.6692	0.481435
6	1	6	1.43165	Paused	48.3284	0.058581				2	3	12	15.0115	Retrograde	76.653	0.470373
6	1	7	8.14906	Anterograde	43.5779	0.190347				2	3	13	10.7177	Retrograde	25.8458	0.471821
6	1	8	1.81748	Paused	80.258	0.0784675
6	1	9	7.44189	Retrograde	33.7748	0.222631				3	1	1	19.4708	Retrograde	41.9665	0.768874
										3	1	2	21.8171	Retrograde	22.9775	1.40349
										3	1	3	7.65192	Anterograde	13.6562	0.59139
										3	1	4	15.0691	Retrograde	19.9346	0.776453
TOTAL EMBRYOS: 6										3	1	5	13.5	Retrograde	25.0049	0.982182
TOTAL ISNs: 8										3	1	6	14.9577	Anterograde	59.807	0.257735
MITOCHONDRIA NUMBERS: (Total: 56 / Anterograde: 24 / Paused: 15 / Retrograde: 17)										3	1	7	11.3945	Retrograde	36.2726	0.52269
										3	1	8	7.00498	Retrograde	5.93424	1.71421
										3	1	9	12.4306	Anterograde	26.4685	0.59976
Mitochondrial Density & Directionality in VUM axons_Fig4d										3	1	10	12.2274	Retrograde	55.2818	0.253101
										4	1	1	0.359284	Paused	86.2481	0.0572078
Density (N/um)										4	1	2	0.102482	Paused	87.4184	0.0538554
										4	1	3	19.5379	Retrograde	15.4402	1.57667
	Embryo_1/ ISN_1	Embryo_2/ ISN_1	Embryo_2/ ISN_2	Embryo_2/ ISN_3	Embryo_3/ ISN_1	Embryo_4/ ISN_1	Embryo_5/ ISN_1	Embryo_6/ ISN_1		4	1	4	22.2331	Retrograde	23.8564	1.38728
										4	1	5	5.03966	Anterograde	33.5551	0.195217
Total mitochondria	0.114286	0.2	0.285714	0.142857	0.171429	0.142857	0.285714	0.257143		4	1	6	13.6239	Anterograde	12.264	1.1091
Retrograde moving mitochondria	0.0285714	0.0857143	0.0571429	0.0285714	0.0571429	0.0285714	0.171429	0.0285714		4	1	7	6.58423	Retrograde	33.3809	0.253012
Paused	0	0.0857143	0.0857143	0	0.0571429	0.0285714	0.0285714	0.142857		4	1	8	10.6267	Anterograde	17.076	1.00913
Anterograde moving mitochondria	0.0857143	0.0285714	0.142857	0.114286	0.0571429	0.0857143	0.0857143	0.0857143		4	1	9	20.595	Anterograde	10.6021	2.12122
										4	1	10	10.9479	Anterograde	22.4338	0.518428
	Total mitochondrial Density	Retrograde mitochondria density	Paused mitochondria density	Anterograde mitochondria Density
AVERAGE	0.2	0.0607143	0.0535714	0.0857143						5	1	1	10.2108	Anterograde	17.4814	0.671916
St.Dev.	0.0682988	0.0493397	0.0493397	0.0341494						5	1	2	0.0646223	Paused	90.1199	0.0705238
N	8	8	8	8						5	1	3	5.5221	Anterograde	19.3166	0.298612
										5	1	4	7.6013	Retrograde	12.8797	0.750002
										5	1	5	7.99989	Anterograde	27.7638	0.321355
										5	1	6	9.2752	Retrograde	23.9308	0.501697
										5	1	7	6.19663	Anterograde	26.2417	0.273133
Lifetime Range Distribution of motile mitochondria in VUM axons_Fig4f										5	1	8	1.05264	Paused	62.479	0.0994754
										5	1	9	8.2191	Retrograde	25.1788	0.371638
	% of Mitochondria in each Lifetime class									5	1	10	12.8227	Anterograde	40.1014	0.409768
Lifetime Class	VUM-Gal4/UAS-MitoGFP									5	1	11	1.21238	Retrograde	91.8581	0.103837
0-10 s	4.87805
10-20 s	21.9512
20-30 s	29.2683
30-40 s	24.3902									TOTAL EMBRYOS: 5
40-50 s	7.31707									TOTAL ISNs: 8
50-60 s	0									MITOCHONDRIA NUMBERS: (Total: 88 / Anterograde: 40 / Paused: 7 / Retrograde: 41)
60-70 s	2.43902
70-80 s	4.87805
80-90 s	4.87805									Mitochondrial Density & Directionality in aCC/RP2 axons_Fig4c
										Density (N/um)
Distribution of motile mitochondria in VUM axons by Mean Velocity_Fig4g
											Embryo_1/ ISN_1	Embryo_1/ ISN_2	Embryo_2/ ISN_1	Embryo_2/ ISN_2	Embryo_2/ ISN_3	Embryo_3/ ISN_1	Embryo_4/ ISN_1	Embryo_5/ ISN_1
	% of Mitochondria in each Velocity class
Velocity Class	VUM-Gal4/+									Total mitochondria	0.371429	0.371429	0.257143	0.257143	0.371429	0.285714	0.285714	0.314286
0,1-0,35 um/s	39.0244									Retrograde moving mitochondria	0.228571	0.114286	0.114286	0.171429	0.142857	0.2	0.0857143	0.114286
0,35-0,6 um/s	34.1463									Paused	0	0.0285714	0.0571429	0	0	0	0.0571429	0.0571429
0,6-0,85 um/s	19.5122									Anterograde moving mitochondria	0.142857	0.228571	0.0857143	0.0857143	0.228571	0.0857143	0.142857	0.142857
0,85-1,1 um/s	0
1,1-1,35 um/s	7.31707										Total mitochondrial Density	Retrograde mitochondria density	Paused mitochondria density	Anterograde mitochondria Density
1,35-1,6 um/s	0									AVERAGE	0.314286	0.146429	0.025	0.142857
1,6-1,85 um/s	0									St.Dev.	0.0506517	0.0493397	0.0283152	0.0591485
1,85-2,1 um/s	0									N	8	8	8	8
2,1-2,35 um/s	0
2,35-2,6 um/s	0
2,6-2,85 um/s	0
2,85-3,1 um/s	0
										Lifetime Range Distribution of motile mitochondria in aCC/RP2 axons_Fig4e
											% of Mitochondria in each Lifetime class
										Lifetime Class	VUM-Gal4/UAS-MitoGFP;UAS-HepCA
										0-10 s	4.93827
										10-20 s	24.6914
										20-30 s	20.9877
										30-40 s	12.3457
										40-50 s	9.87654
										50-60 s	12.3457
										60-70 s	2.46914
										70-80 s	7.40741
										80-90 s	4.93827
										Distribution of motile mitochondria in aCC/RP2 axons by Mean Velocity_Fig4g
											% of Mitochondria in each Velocity class
										Velocity Class	VUM-Gal4/UAS-MitoGFP;UAS-HepCA
										0,1-0,35 um/s	32.0988
										0,35-0,6 um/s	27.1605
										0,6-0,85 um/s	11.1111
										0,85-1,1 um/s	13.5802
										1,1-1,35 um/s	3.7037
										1,35-1,6 um/s	6.17284
										1,6-1,85 um/s	2.46914
										1,85-2,1 um/s	1.23457
										2,1-2,35 um/s	2.46914
										2,35-2,6 um/s	0
										2,6-2,85 um/s	0
										2,85-3,1 um/s	0

## Sheet: Fig5
Endogenously produced cholinergic SRCs and EPSPs from aCC/RP2 motoneurons in late stage 17 embryos in control (RN2-Gal4 / CyO) and experimental lines (RN2-Gal4 > UAS-HepCA)
	For CC recordings :				* Data provided for use in Figures are highlighted in bold
	Control = 6 recordings from 6 animals
	Hep = 7 recordings from 6 animals
	For VC recordings:
	Control = 9 recordings from 7 animals
	Hep = 9 recordings from 7 animals
	RAW DATA	Control				RN2>Hep			VC DATA
		Amplitude	Current Density			Amplitude	Current Density					Current	Voltage	Resistance	Charge	Capacitance		Recording	Current Density	Frequency
	18905007	-107.51	17.4247		18905014	-89.4084	17.7398		18905005	Control	Voltage Clamp	8.5	30	3529.41	185.188	6.17293		18905007	10.8304	10.3333
		-100.307	16.2572			-81.1618	16.1035		18905008	Control	Voltage Clamp	5.5	30	5454.55	171.46	5.71533		18905010	7.85584	5.66667
		-82.2851	13.3363			-75.782	15.0361		18905026	Control	Voltage Clamp	11.6	30	2586.21	177.109	5.90363		18905027	23.3589	18.3333
		-94.8873	15.3788			-90.418	17.9401		18905029	Control	Voltage Clamp	5.5	30	5454.55	165.836	5.52787		18905030	31.5618	20
		-83.1641	13.4788			-75.5639	14.9928		18905032	Control	Voltage Clamp	11	30	2727.27	90.1943	3.00648		18905033	31.6591	13
		-85.6536	13.8823			-73.8397	14.6507		18906017	Control	Voltage Clamp	7.9	30	3797.47	143.871	4.7957		18906020	28.4975	37.3333
		-75.8498	12.2933			-78.8705	15.6489		18906024	Control	Voltage Clamp	7.9	30	3797.47	162.094	5.40313		18906026	14.7856	20
		-72.253	11.7104			-88.0102	17.4623		18906060	Control	Voltage Clamp	4.9	30	6122.45	137.188	4.57293		18906062	19.2674	17.3333
		-82.7583	13.413			-65.5238	13.0008		18907007	Control	Voltage Clamp	9.2	30	3260.87	109.697	3.65657		18907008	27.6149	5
		-72.4569	11.7434			-90.3414	17.9249
		-69.4871	11.2621			-73.4262	14.5687
		-74.2664	12.0367			-67.6511	13.4228		18905012	RN2>Hep	Voltage Clamp	5.5	30	5454.55	151.148	5.03827		18905014	12.8411	28.6667
		-65.3324	10.5887			-79.0557	15.6856		18905016	RN2>Hep	Voltage Clamp	9.8	30	3061.22	141.381	4.7127		18905017	9.90775	18.6667
		-65.282	10.5806			-84.8357	16.8325		18905035	RN2>Hep	Voltage Clamp	6.7	30	4477.61	118.967	3.96557		18905036	13.3241	10.6667
		-65.098	10.5507			-62.9652	12.4931		18906000	RN2>Hep	Voltage Clamp	7.9	30	3797.47	72.0025	2.40008		18906001	19.9315	24.3333
		-53.701	8.70357			-80.1451	15.9018		18906005	RN2>Hep	Voltage Clamp	1.2	30	25000	102.579	3.4193		18906006	18.0543	15.3333
		-68.8652	11.1613			-77.4857	15.3742		18906009	RN2>Hep	Voltage Clamp	9.2	30	3260.87	60.7846	2.02615		18906010	39.7399	13.6667
		-61.8788	10.029			-96.3923	19.1255		18906054	RN2>Hep	Voltage Clamp	3.5	30	8571.43	112.695	3.7565		18906056	10.4832	10.3333
		-56.9362	9.2279			-78.6541	15.606		18907018	RN2>Hep	Voltage Clamp	7.3	30	4109.59	133.91	4.46367		18907019	16.3596	11.6667
		-62.2994	10.0971			-77.2245	15.3223		18907023	RN2>Hep	Voltage Clamp	6.7	30	4477.61	157.486	5.24953		18907024	11.8507	5.66667
		-53.7235	8.70721			-80.4331	15.959
		-54.949	8.90584			-65.8685	13.0691
		-60.2927	9.77192			-25.0345	4.96716
		-53.6087	8.6886			-66.1638	13.1277		SPIKES PER EPSP
		-51.6757	8.37532			-75.8426	15.0481
		-50.8206	8.23673			-76.9716	15.2721			RMP start	RMP end	RMP Average	1	2	3	4	5	6	7	8	9	10	Average
		-43.3975	7.03363			-72.7602	14.4365		18906022	-68.1	-67.38	-67.74	23	2	21	28	13	17	21	22	17	19	18.3	Control
		-48.2374	7.81806			-81.6103	16.1925		18906028	-52.83	-51.51	-52.17	36	28	35	37	27	29	19	39	20	29	29.9	Control
		-56.5678	9.16821			-72.9433	14.4729		18906033	-87.22	-85.02	-86.12	7	12	8	13	13	24	7	13	8	16	12.1	Control
		-44.1215	7.15097			-60.309	11.9661		18906064	-33.2	-31.59	-32.395	14	22	24	12	27	10	24	13	18	20	18.4	Control
		-53.8735	8.73153			-69.4643	13.7826		18906067	-55.3	-62.93	-59.115	25	25	30	28	20	16	22	19	21	23	22.9	Control
						-36.5664	7.25523		18907011	-44.19	-44.68	-44.435	19	23	25	20	24	20	26	21	23	21	22.2	Control
	18905010	-54.7578	9.57304			-70.746	14.0369
		-53.5345	9.35917			-82.2817	16.3257
		-59.2107	10.3515			-81.6103	16.1925		18905038	-79.13	-72.27	-75.7	6	3	7	11	7	6	4	9	8	8	6.9	RN2>Hep
		-51.2762	8.96437			-56.5249	11.2152		18906003	-74.68	-76.93	-75.805	5	9	4	4	2	1	4	6	4	9	4.8	RN2>Hep
		-48.2244	8.43084			-56.9521	11.3		18906008	-88.71	-92.1	-90.405	12	14	12	16	24	18	11	21	12	16	15.6	RN2>Hep
		-36.3226	6.3501			-72.0278	14.2912		18906012	-73.64	-73.73	-73.685	12	8	14	16	17	17	15	16	16	15	14.6	RN2>Hep
		-44.4402	7.76927			-56.2807	11.1668		18906052	-88.87	-89.26	-89.065	3	4	3	0	0	2	5	5	3	10	3.5	RN2>Hep
		-51.6424	9.02839			-81.061	16.0835		18906058	-91.06	-88.53	-89.795	8	9	9	12	11	14	9	13	10	14	10.9	RN2>Hep
		-46.3934	8.11073			-60.0039	11.9055		18907021	-75.29	-76.63	-75.96	5	7	9	8	9	12	11	7	9	10	8.7	RN2>Hep
		-38.8405	6.79029			-66.4736	13.1892
		-42.4267	7.41725			-23.1997	4.60311
		-36.5214	6.38486			-71.3564	14.158
		-40.1113	7.01246			-60.0649	11.9176
		-36.7101	6.41786			-51.7641	10.2707
		-46.211	8.07884			-71.7226	14.2307
		-40.4752	7.07608			-57.7456	11.4575
		-36.8041	6.43429			-71.3564	14.158
						-69.0452	13.6994
	18905027	-122.681	20.7933			-72.1347	14.3124
		-82.3975	13.9657			-26.5742	5.27266
		-82.3975	13.9657			-63.4082	12.581
		-105.591	17.8967			-54.8358	10.8801
		-117.188	19.8623			-61.0299	12.1091
		-105.591	17.8967			-25.3893	5.03755
		-117.798	19.9657			-66.059	13.1069
		-122.681	20.7933			-60.0566	11.916
		-122.681	20.7933			-55.861	11.0835
		-109.863	18.6209			-60.4348	11.991
		-121.46	20.5864			-51.6244	10.2429
		-76.9043	13.0346			-63.5751	12.6141
		-86.0596	14.5864			-51.9996	10.3174
		-79.3457	13.4484			-61.4838	12.1992
		-65.918	11.1725			-65.5631	13.0086
		-64.6973	10.9656			-55.5428	11.0204
		-68.3594	11.5863			-63.7854	12.6558
		-66.5283	11.276			-62.1976	12.3408
		-92.1631	15.6209			-51.966	10.3107
		-64.6973	10.9656			-58.7147	11.6497
		-56.1523	9.51735			-44.6928	8.86762
		-67.1387	11.3794			-50.2171	9.96372
		-59.8145	10.138			-67.6695	13.4265
		-70.8008	12.0001			-59.0166	11.7096
		-72.6318	12.3105			-42.0793	8.34907
		-245.361	41.5867			-67.0351	13.3006
		-220.337	37.3452			-60.8041	12.0643
		-217.896	36.9314			-56.6819	11.2464
		-200.195	33.9314			-51.7598	10.2698
		-166.626	28.2417			-56.7976	11.2694
		-28.6865	4.86212			-53.3499	10.5853
		-181.885	30.8279			-61.8957	12.2809
		-214.233	36.3107			-68.7941	13.6496
		-225.83	38.2763			-54.281	10.77
		-189.819	32.1728			-48.9177	9.70589
		-195.312	33.1038			-58.693	11.6454
		-183.716	31.1383
		-170.898	28.9658		18905017	-73.9566	15.702
		-150.757	25.552			-68.0484	14.4476
		-173.34	29.3796			-80.8489	17.1654
		-141.602	24.0003			-47.6815	10.1235
		-156.86	26.5865			-55.5206	11.7878
		-164.185	27.8279			-72.6997	15.4352
		-182.495	30.9314			-46.5721	9.88791
		-161.743	27.4141			-57.6836	12.2471
		-158.691	26.8968			-73.4085	15.5857
		-173.34	29.3796			-57.372	12.1809
		-178.223	30.2072			-55.6197	11.8088
		-191.04	32.3797			-43.446	9.22421
		-189.819	32.1728			-56.3249	11.9586
		-177.002	30.0003			-43.582	9.25309
		-186.768	31.6555			-39.2708	8.33775
		-181.274	30.7245			-61.1936	12.9923
		-176.392	29.8969			-32.3987	6.87871
		-194.092	32.8969			-61.5722	13.0727
						-51.6231	10.9603
	18905030	-195.897	35.4244			-53.2321	11.3019
		-191.914	34.7041			-33.6033	7.13447
		-186.472	33.7201			-52.4775	11.1417
		-196.268	35.4916			-27.9368	5.93138
		-164.652	29.7743			-42.5852	9.04145
		-185.402	33.5266			-38.9231	8.26393
		-170.575	30.8454			-40.7542	8.65269
		-180.646	32.6665			-55.4026	11.7628
		-195.661	35.3816			-23.054	4.89469
		-164.349	29.7196			-24.2747	5.15386
		-188.58	34.1013			-34.0403	7.22724
		-189.008	34.1786			-42.6003	9.04464
		-170.941	30.9116			-47.2817	10.0386
		-30.5781	5.52949			-43.8006	9.29949
		-173.84	31.4357			-39.6494	8.41813
		-169.453	30.6426			-55.1096	11.7005
		-169.703	30.6878			-38.0222	8.07266
		-170.107	30.7607			-58.7384	12.471
		-190.96	34.5317			-40.3629	8.56963
		-71.3375	12.9001			-41.5208	8.81546
		-197.653	35.742			-37.7815	8.02155
		-184.467	33.3575			-48.2736	10.2492
		-207.918	37.5982			-50.8632	10.799
		-190.595	34.4657			-41.2782	8.76395
		-202.933	36.6968			-39.5164	8.38988
		-197.321	35.682			-46.9788	9.97427
		-43.3853	7.84545			-35.8911	7.6202
		-181.058	32.7411			-54.1233	11.4911
		-182.954	33.084			-26.5044	5.62727
		-209.334	37.8543			-38.0413	8.07671
		-180.203	32.5865			-44.0803	9.35888
		-202.746	36.663			-50.0155	10.619
		-74.9898	13.5605			-42.6237	9.04962
		-209.318	37.8513			-37.605	7.98408
		-199.666	36.106			-33.9019	7.19785
		-199.144	36.0116			-50.8903	10.8047
		-212.938	38.5059			-22.7078	4.82119
		-196.672	35.5646
		-187.02	33.8191		18905036	-69.2187	17.4795
		-196.011	35.445			-63.6297	16.0681
		-187.582	33.9208			-78.6516	19.8615
		-30.2858	5.47664			-57.2282	14.4516
		-205.677	37.193			-63.3317	15.9929
		-201.272	36.3964			-69.1301	17.4571
		-166.859	30.1735			-63.4538	16.0237
		-186.508	33.7266			-60.4021	15.253
		-198.156	35.8329			-53.383	13.4806
		-172.349	31.1661			-61.0124	15.4072
		-191.186	34.5725			-27.0769	6.83759
		-155.745	28.1637			-64.1252	16.1932
		-174.253	31.5105			-42.5798	10.7525
		-194.393	35.1524			-38.4294	9.7044
		-181.848	32.8839			-49.1106	12.4017
		-186.054	33.6444			-55.7024	14.0663
		-167.244	30.243			-31.8376	8.0398
		-181.59	32.8373			-57.9607	14.6365
		-154.205	27.8852			-56.0075	14.1433
		-170.958	30.9146			-44.5329	11.2457
		-173.222	31.3241			-62.6604	15.8233
		-180.135	32.5741			-52.1612	13.172
						-48.7588	12.3128
	18905033	-109.667	36.5556			-40.5023	10.2278
		-99.5832	33.1944			-57.8808	14.6164
		-97.0139	32.338			-56.7643	14.3344
		-107.659	35.8865			-54.4895	13.76
		-90.7779	30.2593			-44.8369	11.3225
		-88.981	29.6603			-45.0493	11.3761
		-105.838	35.2793			-32.6337	8.24084
		-99.8337	33.2779			-56.4167	14.2466
		-99.2233	33.0744			-29.4667	7.44108
		-76.8845	25.6282
		-89.3967	29.7989		18906001	-42.1228	17.5512
		-95.3171	31.7724			-37.2198	15.5083
		-90.8005	30.2668			-67.6596	28.1915
		-94.5751	31.525			-50.8582	21.1909
		-89.2165	29.7388			-41.9288	17.4703
		-78.7769	26.259			-43.0613	17.9422
		-97.1654	32.3885			-43.6342	18.1809
		-97.0718	32.3573			-30.6181	12.7576
		-87.6892	29.2297			-44.8818	18.7008
		-104.863	34.9543			-41.1448	17.1437
		-116.135	38.7117			-55.714	23.2142
		-87.7152	29.2384			-51.298	21.3742
		-81.5909	27.197			-43.0987	17.9578
		-98.1327	32.7109			-44.967	18.7362
		-117.577	39.1924			-62.6362	26.0984
		-69.1952	23.0651			-45.412	18.9217
		-101.57	33.8566			-53.5079	22.2949
		-81.4249	27.1416			-45.9735	19.1556
		-102.994	34.3312			-55.8014	23.2506
		-76.9043	25.6348			-40.4831	16.868
		-110.318	36.7726			-65.4423	27.2676
		-22.9751	7.65835			-59.2058	24.6691
		-101.927	33.9757			-49.3432	20.5597
		-109.806	36.6019			-44.0039	18.335
		-94.8368	31.6123			-38.3159	15.965
		-124.439	41.4796			-43.3117	18.0465
		-115.602	38.5339			-26.6131	11.0888
		-88.8382	29.6127			-46.9109	19.5462
		-101.796	33.932			-62.0766	25.8653
						-48.3105	20.1294
	18906020	-177.5	36.9793			-60.4126	25.1719
		-173.976	36.2449			-53.2337	22.1807
		-142.919	29.7748			-51.8795	21.6165
		-181.257	37.7618			-65.5148	27.2978
		-161	33.5417			-47.3042	19.7101
		-118.468	24.6808			-32.8645	13.6935
		-152.654	31.8029			-31.8414	13.2673
		-159.684	33.2676			-40.2976	16.7907
		-164.028	34.1724			-47.519	19.7996
		-145.173	30.2444			-36.5907	15.2461
		-152.873	31.8485			-56.3496	23.479
		-157.769	32.8685			-39.5997	16.4999
		-143.676	29.9325			-25.4703	10.6126
		-149.968	31.2432			-49.9882	20.8284
		-33.3376	6.94533			-56.3221	23.4675
		-133.192	27.7483			-36.4334	15.1806
		-138.572	28.8691			-55.5155	23.1315
		-131.621	27.4211			-34.2162	14.2567
		-156.228	32.5475			-52.1647	21.7353
		-168.078	35.0162			-69.7428	29.0595
		-141.537	29.4869			-47.2819	19.7008
		-140.691	29.3106			-64.4938	26.8724
		-154.493	32.1861			-47.2208	19.6753
		-122.032	25.4233			-51.1271	21.3029
		-161.346	33.6138			-47.1598	19.6499
		-133.705	27.8552			-42.5685	17.7369
		-142.504	29.6883			-34.5804	14.4085
		-125.725	26.1927			-54.9664	22.9027
		-134.766	28.0763			-46.8184	19.5077
		-111.273	23.1819			-55.5145	23.131
		-129.714	27.0238			-59.0949	24.6229
		-75.4591	15.7206			-41.3622	17.2342
		-163.843	34.1339			-60.5355	25.2231
		-128.939	26.8623			-31.1127	12.9636
		-150.128	31.2766			-53.1711	22.1546
		-141.958	29.5746			-55.0806	22.9502
		-150.083	31.2673			-34.4726	14.3636
		-87.8977	18.312			-48.4736	20.1973
		-156.328	32.5683			-49.0806	20.4503
		-156.029	32.5061			-43.7324	18.2218
		-147.127	30.6514			-60.607	25.2529
		-121.502	25.3129			-39.9753	16.6564
		-139.089	28.9768			-54.7572	22.8155
		-100.459	20.9289
		-135.503	28.2298
		-137.157	28.5744		18906006	-87.6513	27.391
		-155.416	32.3784			-88.3148	27.5984
		-94.2565	19.6368			-86.0488	26.8903
		-135	28.1249			-83.9597	26.2374
		-149.758	31.1996			-76.6784	23.962
		-118.187	24.6224			-72.9668	22.8021
		-160.575	33.4531			-58.3251	18.2266
		-140.896	29.3533			-78.8583	24.6432
		-146.722	30.5671			-68.9835	21.5573
		-133.154	27.7404			-64.9661	20.3019
		-157.119	32.7332			-72.8616	22.7693
		-119.809	24.9601			-68.9132	21.5354
		-139.382	29.0379			-65.0259	20.3206
		-134.288	27.9767			-65.1023	20.3445
		-147.942	30.8212			-70.1906	21.9346
		-157.435	32.7989			-43.4062	13.5644
		-117.002	24.3753			-43.4208	13.569
		-132.907	27.6889			-64.8575	20.268
		-146.131	30.444			-63.0518	19.7037
		-156.544	32.6134			-50.3747	15.7421
		-157.005	32.7094			-50.935	15.9172
		-134.88	28.1001			-58.4496	18.2655
		-144.438	30.0912			-56.2095	17.5655
		-140.748	29.3225			-53.2344	16.6358
		-137.07	28.5562			-64.8795	20.2748
		-117.214	24.4196			-47.7552	14.9235
		-134.657	28.0536			-48.1403	15.0438
		-122.125	25.4427			-56.9666	17.8021
		-118.323	24.6506			-56.959	17.7997
		-145.407	30.2931			-51.9715	16.2411
		-110.471	23.0147			-33.75	10.5469
		-29.5962	6.16587			-54.6025	17.0633
		-149.514	31.1488			-52.6896	16.4655
		-142.89	29.7688			-52.0069	16.2522
		-139.938	29.1538			-52.4281	16.3838
		-133.249	27.7602			-48.9729	15.304
		-147.685	30.7677			-48.6254	15.1955
		-122.947	25.614			-49.3804	15.4314
		-145.317	30.2745			-45.7398	14.2937
		-128.505	26.7719			-41.3002	12.9063
		-130.005	27.0843			-37.2992	11.656
		-146.338	30.487			-48.2402	15.0751
		-144.965	30.2011			-41.6814	13.0254
		-124.25	25.8855			-44.3848	13.8702
		-133.929	27.9019			-47.8436	14.9511
		-153.078	31.8913			-39.1936	12.248
		-121.498	25.3122
		-127.395	26.5407		18906010	-126.038	62.0875
		-143.718	29.9412			-43.5181	21.4375
		-138.019	28.7539			-120.972	59.592
		-107.412	22.3774			-89.7217	44.1979
		-137.548	28.6558			-95.2148	46.9039
		-138.37	28.8271			-115.479	56.886
		-120.47	25.0979			-94.7266	46.6633
		-130.511	27.1897			-101.501	50.0007
		-146.663	30.5548			-81.2988	40.0487
		-149.926	31.2346			-102.173	50.3315
		-132.268	27.5558			-97.7783	48.1667
		-135.361	28.2003			-88.1958	43.4462
		-126.05	26.2605			-83.4351	41.101
		-125.054	26.053			-90.8813	44.7691
		-148.337	30.9036			-83.7402	41.2513
		-137.023	28.5465			-90.6982	44.6789
		-123.581	25.746			-82.2754	40.5297
		-132.893	27.686			-67.6269	33.3138
		-136.105	28.3552			-82.8857	40.8304
		-153.714	32.0238			-81.7871	40.2892
						-71.167	35.0576
	18906026	-102.017	18.8921			-82.2754	40.5297
		-96.2111	17.8169			-84.2285	41.4919
		-100.914	18.6878			-81.1768	39.9885
		-98.4884	18.2386			-77.6977	38.2748
		-88.6855	16.4232			-79.5898	39.2068
		-92.9143	17.2064			-49.0112	24.1435
		-98.3291	18.2091			-71.4111	35.1779
		-94.8205	17.5594			-73.0591	35.9897
		-90.7302	16.8019			-79.6509	39.2369
		-91.3868	16.9235			-51.5137	25.3762
		-83.8898	15.5351			-76.6601	37.7636
		-89.4168	16.5587			-75.6226	37.2525
		-90.134	16.6915			-70.3735	34.6668
		-83.9029	15.5376			-70.6177	34.787
		-92.4022	17.1115			-67.0166	33.0131
		-84.1002	15.5741			-65.4907	32.2614
		-85.2316	15.7836			-64.3921	31.7202
		-94.7247	17.5416			-72.5098	35.7191
		-86.8524	16.0838			-54.5654	26.8795
		-88.4967	16.3883			-69.5801	34.2759
		-88.8865	16.4605
		-86.6108	16.039		18906056	-62.4362	16.6054
		-75.4539	13.973			-52.7872	14.0391
		-80.0467	14.8235			-34.554	9.18989
		-82.5664	15.2901			-44.2911	11.7795
		-71.8377	13.3033			-39.0949	10.3976
		-80.7047	14.9453			-46.9104	12.4762
		-74.9846	13.886			-49.9577	13.2866
		-75.3609	13.9557			-43.9729	11.6949
		-24.5269	4.54202			-45.4584	12.09
		-74.6491	13.8239			-47.3299	12.5878
		-87.0825	16.1264			-42.4598	11.2925
		-78.3688	14.5127			-43.6824	11.6176
		-78.7536	14.584			-41.8982	11.1431
		-78.1563	14.4734			-41.7722	11.1096
		-74.3229	13.7635			-34.3299	9.1303
		-75.6212	14.0039			-35.7343	9.5038
		-79.8657	14.7899			-36.621	9.73962
		-81.4803	15.0889			-40.0926	10.6629
		-70.0796	12.9777			-36.646	9.74627
		-75.9581	14.0663			-32.7613	8.71312
		-69.9306	12.9501			-39.7021	10.5591
		-76.5988	14.185			-36.3845	9.67672
		-77.8462	14.416			-34.5525	9.1895
		-77.3137	14.3174			-34.322	9.12818
		-71.6565	13.2697			-32.0184	8.51552
		-75.0318	13.8948			-36.2925	9.65227
		-74.6965	13.8327			-31.5954	8.40302
		-74.2992	13.7591			-34.9113	9.28492
		-72.3616	13.4003			-30.8299	8.19945
		-70.5416	13.0633			-30.0619	7.99518
		-70.2562	13.0104			-28.4558	7.56804
		-72.7639	13.4748
		-66.5712	12.328		18907019	-106.825	23.9517
		-69.7191	12.9109			-149.391	33.4957
		-70.1637	12.9933			-57.2954	12.8465
		-68.8565	12.7512			-150.36	33.7129
		-68.4521	12.6763			-96.4257	21.6201
		-65.118	12.0589			-56.3658	12.6381
		-69.3857	12.8492			-131.819	29.5558
						-94.7664	21.2481
	18906062	-73.3386	13.4074			-60.3167	13.5239
		-150.034	27.4286			-104.609	23.4549
		-128.23	23.4425			-114.297	25.627
		-112.448	20.5572			-60.1993	13.4976
		-147.136	26.8988			-28.7902	6.45521
		-114.631	20.9564			-82.6221	18.5251
		-96.4491	17.6324			-49.8038	11.1668
		-95.0541	17.3774			-105.26	23.601
		-114.39	20.9122			-88.0621	19.7449
		-84.9071	15.5223			-91.5887	20.5356
		-124.976	22.8476			-79.235	17.7657
		-127.472	23.3038			-43.014	9.64439
		-135.022	24.6841			-83.7592	18.7801
		-88.5819	16.1941			-79.1255	17.7411
		-130.353	23.8305			-77.0904	17.2848
		-124.268	22.7181			-71.941	16.1303
		-94.3086	17.2411			-55.3108	12.4015
		-130.255	23.8126			-61.4559	13.7794
		-108.936	19.9152			-28.5833	6.40881
		-125.782	22.9949			-46.6434	10.4582
		-116.474	21.2932			-31.3305	7.02477
		-89.9331	16.4412			-48.7342	10.9269
		-118.908	21.7382			-46.9276	10.5219
		-75.0689	13.7237			-37.9597	8.51114
		-124.428	22.7473			-47.2542	10.5951
		-34.4198	6.29247			-49.8814	11.1842
		-88.5999	16.1974			-36.6929	8.22711
		-83.8485	15.3288
		-112.179	20.5081
		-105.707	19.3249		18907024	-114.907	21.887
		-82.9844	15.1708			-107.732	20.5203
		-105.623	19.3094			-78.2855	14.9115
		-111.444	20.3737			-81.0696	15.4418
		-111.553	20.3935			-75.352	14.3528
		-111.165	20.3226			-63.2191	12.0417
		-95.7043	17.4962			-54.3718	10.3565
		-102.762	18.7864			-54.2559	10.3345
		-110.036	20.1163			-47.8427	9.11289
		-106.68	19.5027			-38.501	7.33352
		-94.1964	17.2205			-45.2261	8.6145
		-100.741	18.417			-41.0813	7.82501
		-94.255	17.2313			-40.2272	7.66233
		-106.831	19.5303			-35.3547	6.73422
		-103.372	18.8981			-78.3494	14.9237
		-107.315	19.6188			-76.5143	14.5742
		-103.246	18.8749			-25.3819	4.83464
		-82.4693	15.0767
		-95.2801	17.4187
		-96.1083	17.5701
		-110.22	20.1498
		-85.772	15.6804
		-106.517	19.473
		-131.669	35.9752
		-152.449	41.6527
		-78.5839	21.471
		-52.3639	14.3071
		-126.784	34.6405
		-140.984	38.5201
		-111.901	30.5741
		-99.5036	27.1868
		-95.1592	25.9998
		-95.7303	26.1558
		-91.3013	24.9457
		-86.3297	23.5874
		-87.9006	24.0166
		-82.0409	22.4156
		-83.3578	22.7753

## Sheet: Fig6 CD
Axonal length and wigggliness on RN2-Gal4RN2-Gal4 and the same condition overexpressing HepCA stage 16 embryos
AXONAL LENGTH
aCC intersegmental Axon - RN2-Gal4 / +										aCC intersegmental Axon - RN2-Gal4 /UAS-HepCA
Embryo	No	Path Name	Path length (3D)	Units	Width (µm)	Depth (µm)	Height (µm)			Embryo	No	Path Name	Path length (3D)	Units	Width (µm)	Depth (µm)	Height (µm)
1	1	aCC 1R	18.5471	µm	9.06496	5	7.18945			1	1	aCC 1R	18.4412	µm	12.816	5	3.43843
1	2	aCC 1L	14.9149	µm	9.06496	5	3.43843			1	2	aCC 1L	20.9902	µm	13.4411	6	6.87687
1	3	aCC 2R	14.7097	µm	8.43979	2	6.56428			1	3	aCC 2R	18.1938	µm	13.1286	4	5.93911
1	4	aCC 2L	23.0902	µm	12.1908	4	7.18945			1	4	aCC 2L	14.0845	µm	7.18945	4	7.50204
1	5	aCC 3R	16.0028	µm	6.2517	2	8.43979			1	5	aCC 3R	10.8606	µm	6.2517	3	3.75102
1	6	aCC 3L	8.98513	µm	3.12585	2	5.00136			1	6	aCC 3L	14.6023	µm	7.50204	6	5.93911
1	7	aCC 4R	14.1904	µm	7.18945	4	5.93911			1	7	aCC 4R	11.7106	µm	7.18945	2	5.31394
1	8	aCC 4L	14.2663	µm	7.18945	4	6.56428			1	8	aCC 4L	20.9425	µm	8.43979	4	10.9405
1	9	aCC 5R	11.9501	µm	5.93911	3	6.2517			1	9	aCC 5R	17.2782	µm	9.06496	4	10.0027
1	10	aCC 5L	19.0664	µm	8.75238	4	10.0027			1	10	aCC 5L	14.4428	µm	6.56428	3	7.50204
2	1	aCC 1R	12.6328	µm	1.87551	5	8.12721			2	1	aCC 1R	19.8823	µm	10.6279	3	10.3153
2	2	aCC 1L	20.4514	µm	8.12721	7	9.69013			2	2	aCC 1L	20.632	µm	7.81462	6	11.8782
2	3	aCC 2R	9.47031	µm	4.68877	1	6.87687			2	3	aCC 2R	17.1856	µm	8.43979	4	8.75238
2	4	aCC 2L	11.9971	µm	5.93911	2	7.50204			2	4	aCC 2L	18.5627	µm	7.50204	4	10.9405
2	5	aCC 3R	18.5599	µm	8.43979	8	8.12721			2	5	aCC 3R	14.6534	µm	5.93911	2	9.69013
2	6	aCC 3L	21.3237	µm	8.43979	3	14.6915			2	6	aCC 3L	18.0187	µm	7.50204	3	10.3153
2	7	aCC 4R	19.1077	µm	6.2517	8	9.69013			2	7	aCC 4R	19.9634	µm	8.75238	2	13.1286
2	8	aCC 4L	11.9017	µm	4.0636	2	7.81462			2	8	aCC 4L	18.1823	µm	8.12721	4	9.37755
2	9	aCC 5R	17.9114	µm	9.69013	4	9.37755			2	9	aCC 5R	16.5877	µm	4.68877	4	9.37755
2	10	aCC 5L	12.6786	µm	5.00136	2	8.43979			2	10	aCC 5L	24.4207	µm	12.5034	5	12.5034
3	1	aCC 1R	19.0504	µm	12.5034	5	7.50204			3	1	aCC 1R	21.4115	µm	16.567	1	3.12585
3	2	aCC 1L	21.1455	µm	13.1286	6	4.68877			3	2	aCC 1L	21.2346	µm	12.1908	4	10.3153
3	3	aCC 2R	18.0865	µm	11.8782	4	7.81462			3	3	aCC 2R	21.4598	µm	15.0041	4	5.00136
3	4	aCC 2L	11.2243	µm	5.31394	1	7.18945			3	4	aCC 2L	19.6299	µm	11.5656	4	8.12721
3	5	aCC 3R	21.9642	µm	11.8782	6	10.0027			3	5	aCC 3R	20.5114	µm	15.3167	3	6.2517
3	6	aCC 3L	15.1323	µm	8.43979	3	6.56428			3	6	aCC 3L	18.2421	µm	9.69013	4	9.69013
3	7	aCC 4R	18.9264	µm	10.3153	2	11.2531			3	7	aCC 4R	18.7819	µm	12.1908	5	6.56428
3	8	aCC 4L	23.6083	µm	15.6292	5	7.50204			3	8	aCC 4L	18.0534	µm	7.81462	6	9.37755
3	9	aCC 5R	20.204	µm	7.50204	5	10.9405			3	9	aCC 5R	17.0234	µm	11.5656	3	7.81462
3	10	aCC 5L	24.8834	µm	14.0663	9	9.06496			3	10	aCC 5L	19.7294	µm	9.69013	2	12.816
										3	11	aCC 6R	24.9152	µm	15.9418	5	10.6279
4	1	aCC 1R	17.8839	µm	10.9405	4	7.81462			3	12	aCC6L	25.881	µm	11.8782	4	16.2544
4	2	aCC 1L	20.3308	µm	13.4411	7	5.31394
4	3	aCC 2R	19.316	µm	11.2531	6	7.81462			4	1	aCC 2R	19.34	µm	10.9405	4	6.87687
4	4	aCC 2L	16.4819	µm	10.6279	5	5.62653			4	2	aCC 2L	17.7338	µm	11.5656	4	6.2517
4	5	aCC 3R	24.6102	µm	15.6292	4	14.0663			4	3	aCC 3R	24.5016	µm	16.567	4	8.75238
4	6	aCC 3L	22.7019	µm	11.2531	6	7.50204			4	4	aCC 3L	19.5021	µm	11.8782	4	7.81462
4	7	aCC 4R	20.1713	µm	8.43979	3	12.5034			4	5	aCC 4R	16.354	µm	10.9405	4	5.31394
4	8	aCC 4L	20.0525	µm	12.1908	5	7.50204			4	6	aCC 4L	24.3275	µm	10.6279	2	10.9405
4	9	aCC 5R	22.4264	µm	8.12721	6	13.4411			4	7	aCC 5R	19.1895	µm	12.5034	4	7.50204
4	10	aCC 5L	28.1845	µm	17.5048	6	11.8782			4	8	aCC 5L	18.2517	µm	10.0027	4	9.06496
										4	9	aCC 6R	25.8724	µm	15.9418	4	3.12585
										4	10	aCC 6L	15.6047	µm	9.37755	4	3.75102
RP2 intersegmental Axon - RN2-Gal4 / +										RP2 intersegmental Axon - RN2-Gal4 /UAS-HepCA
Embryo	No	Path Name	Path length (3D)	Units	Width (µm)	Depth (µm)	Height (µm)			Embryo	No	Path Name	Path length (3D)	Units	Width (µm)	Depth (µm)	Height (µm)
1	1	RP2 1R	19.1018	µm	9.37755	5	6.56428			1	1	RP2 1R	24.1227	µm	9.69013	3	12.816
1	2	RP2 1L	19.0845	µm	8.43979	4	9.69013			1	2	RP2 1L	29.3019	µm	19.3803	4	8.12721
1	3	RP2 2R	15.9492	µm	8.43979	4	6.56428			1	3	RP2 2R	16.0318	µm	8.12721	4	7.81462
1	4	RP2 2L	20.1256	µm	12.1908	4	7.81462			1	4	RP2 2L	24.2717	µm	10.9405	3	11.5656
1	5	RP2 3R	16.1157	µm	10.0027	3	5.62653			1	5	RP2 3R	16.9058	µm	6.56428	1	10.3153
1	6	RP2 3L	14.2677	µm	5.93911	3	8.75238			1	6	RP2 3L	16.6952	µm	7.81462	3	6.87687
1	7	RP2 4R	19.6773	µm	6.87687	7	7.81462			1	7	RP2 4R	15.2354	µm	8.43979	2	4.37619
1	8	RP2 4L	12.2049	µm	6.87687	4	4.68877			1	8	RP2 4L	17.4773	µm	12.1908	1	5.00136
1	9	RP2 5R	14.3213	µm	8.12721	2	4.0636			1	9	RP2 5R	23.2501	µm	10.3153	5	11.2531
1	10	RP2 5L	16.6123	µm	9.37755	5	1.56292
										2	1	RP2 1R	28.7574	µm	15.6292	2	13.1286
2	1	RP2 1R	13.0292	µm	3.75102	3	7.50204			2	2	RP2 1L	12.6108	µm	4.0636	3	8.43979
2	2	RP2 1L	14.1487	µm	8.12721	5	2.50068			2	3	RP2 2R	16.8401	µm	7.50204	4	9.37755
2	3	RP2 2R	9.30571	µm	4.0636	4	3.43843			2	4	RP2 2L	16.0022	µm	10.3153	2	3.75102
2	4	RP2 2L	12.0437	µm	5.62653	3	4.0636			2	5	RP2 3R	19.3408	µm	10.3153	3	8.75238
2	5	RP2 3R	18.9119	µm	9.06496	7	6.56428			2	6	RP2 3L	15.3008	µm	8.75238	1	8.43979
2	6	RP2 3L	16.2792	µm	9.69013	5	3.75102			2	7	RP2 4R	20.0094	µm	9.06496	4	5.93911
2	7	RP2 4R	14.771	µm	5.93911	8	3.12585			2	8	RP2 4L	22.0534	µm	13.7537	4	7.50204
2	8	RP2 4L	9.7868	µm	5.00136	2	4.68877			2	9	RP2 5R	15.0196	µm	8.12721	3	7.50204
2	9	RP2 5R	14.3098	µm	9.06496	3	1.56292			2	10	RP2 5L	14.6889	µm	6.87687	2	7.81462
2	10	RP2 5L	13.8361	µm	6.87687	4	2.81326
										3	1	RP2 1R	25.0615	µm	12.5034	1	15.6292
3	1	RP2 1R	26.0891	µm	13.4411	6	5.62653			3	2	RP2 1L	29.3816	µm	17.5048	3	9.37755
3	2	RP2 1L	20.353	µm	12.1908	6	7.81462			3	3	RP2 2R	21.6846	µm	15.0041	2	7.81462
3	3	RP2 2R	18.9892	µm	12.1908	4	4.68877			3	4	RP2 2L	16.8347	µm	10.0027	2	6.87687
3	4	RP2 2L	10.9285	µm	6.2517	3	5.00136			3	5	RP2 3R	12.4511	µm	9.37755	3	2.18809
3	5	RP2 3R	17.255	µm	10.6279	4	2.18809			3	6	RP2 3L	16.6691	µm	10.6279	2	5.93911
3	6	RP2 3L	17.5247	µm	8.75238	4	4.68877			3	7	RP2 4R	15.6875	µm	10.3153	3	1.87551
3	7	RP2 4R	15.114	µm	10.0027	2	1.87551			3	8	RP2 4L	18.7357	µm	13.7537	2	2.81326
3	8	RP2 4L	20.96	µm	14.3789	5	5.31394			3	9	RP2 5R	17.8356	µm	12.1908	3	5.62653
3	9	RP2 5R	14.8577	µm	8.12721	4	1.56292			3	10	RP2 5L	22.7523	µm	16.567	3	4.68877
3	10	RP2 5L	16.9163	µm	10.9405	6	1.87551			3	11	RP2 6R	15.922	µm	10.6279	2	8.75238
										3	12	RP2 6L	16.2489	µm	11.8782	2	2.81326
4	1	RP2 1R	18.3299	µm	7.81462	4	9.37755
4	2	RP2 1L	21.0881	µm	11.8782	7	8.12721			4	1	RP2 1R	17.7235	µm	7.18945	2	9.37755
4	3	RP2 2R	18.6389	µm	11.8782	5	2.81326			4	2	RP2 1L	17.9273	µm	13.7537	2	3.43843
4	4	RP2 2L	20.5024	µm	10.3153	5	5.93911			4	3	RP2 2R	28.067	µm	14.6915	4	6.2517
4	5	RP2 3R	22.9327	µm	17.8173	4	1.56292			4	4	RP2 2L	25.7953	µm	17.5048	4	8.12721
4	6	RP2 3L	17.2872	µm	10.3153	5	4.0636			4	5	RP2 3R	19.6834	µm	10.9405	2	6.2517
4	7	RP2 4R	17.9756	µm	11.2531	3	2.81326			4	6	RP2 3L	17.5786	µm	10.9405	4	5.62653
4	8	RP2 4L	14.9335	µm	8.43979	5	3.43843			4	7	RP2 4R	12.8604	µm	11.5656	0	1.87551
4	9	RP2 5R	18.1015	µm	11.5656	5	2.18809			4	8	RP2 4L	14.0035	µm	12.1908	0	3.12585
4	10	RP2 5L	19.1762	µm	12.1908	6	2.50068			4	9	RP2 5R	12.2027	µm	9.69013	2	1.56292
										4	10	RP2 5L	17.0328	µm	11.5656	2	4.0636
pCC Longitudinal Axon - RN2-Gal4 / +										pCC Longitudinal Axon - RN2-Gal4 /UAS-HepCA
Embryo	No	Path Name	Path length (3D)	Units	Width (µm)	Depth (µm)	Height (µm)			Embryo	No	Path Name	Path length (3D)	Units	Width (µm)	Depth (µm)	Height (µm)
1	1	pCC 1R	37.4491	µm	3.43843	3	28.4452			1	1	pCC 1R	45.0029	µm	5.62653	4	34.0718
1	2	pCC 1L	35.7158	µm	2.50068	3	28.4452			1	2	pCC 1L	48.3525	µm	4.0636	4	32.1962
1	3	pCC 2R	36.3644	µm	2.18809	3	29.6956			1	3	pCC 2R	44.7287	µm	8.12721	2	31.5711
1	4	pCC 2L	33.7109	µm	3.12585	3	26.5697			1	4	pCC 2L	46.548	µm	1.56292	2	32.8214
1	5	pCC 3R	30.0866	µm	1.87551	2	23.7565			1	5	pCC 3R	42.4805	µm	2.81326	3	33.134
1	6	pCC 3L	27.2379	µm	1.25034	1	24.3816			1	6	pCC 3L	42.1253	µm	7.81462	5	32.5088
1	7	pCC 4R	34.4935	µm	2.81326	5	24.069			1	7	pCC 4R	44.6947	µm	2.18809	5	34.6969
1	8	pCC 4L	37.2752	µm	2.18809	8	30.0081			1	8	pCC 4L	39.9062	µm	3.12585	3	33.7592
2	1	pCC 1R	50.8311	µm	4.37619	6	35.6347			2	1	pCC 1R	58.5605	µm	6.87687	5	41.8864
2	2	pCC 1L	50.8009	µm	1.87551	6	35.9473			2	2	pCC 1L	66.185	µm	4.68877	3	46.5751
2	3	pCC 2R	51.5591	µm	2.50068	4	36.2598			2	3	pCC 2R	55.6361	µm	6.56428	4	42.5115
2	4	pCC 2L	50.8812	µm	1.87551	4	35.9473			2	4	pCC 2L	60.554	µm	1.87551	5	42.8241
2	5	pCC 3R	46.9567	µm	2.18809	3	34.6969			2	5	pCC 3R	51.0465	µm	3.43843	3	38.1354
2	6	pCC 3L	54.9415	µm	2.81326	4	36.2598			2	6	pCC 3L	53.7579	µm	2.18809	6	42.199
2	7	pCC 4R	46.0129	µm	2.81326	2	35.3221			2	7	pCC 4R	54.4014	µm	9.06496	6	41.8864
2	8	pCC 4L	45.1469	µm	4.0636	4	33.7592			2	8	pCC 4L	41.702	µm	2.81326	2	35.6347
3	1	pCC 1R	50.2005	µm	4.0636	3	34.0718			3	1	pCC 1R	52.4432	µm	9.37755	3	37.1976
3	2	pCC 1L	48.5606	µm	1.25034	4	34.6969			3	2	pCC 1L	37.9561	µm	6.87687	0	33.7592
3	3	pCC 2R	46.1402	µm	3.12585	5	31.2585			3	3	pCC 2R	45.3682	µm	3.12585	4	33.7592
3	4	pCC 2L	37.0393	µm	1.25034	3	30.6333			3	4	pCC 2L	50.4542	µm	7.18945	4	34.3843
3	5	pCC 3R	34.5073	µm	3.12585	1	31.2585			3	5	pCC 3R	54.7234	µm	3.12585	3	33.7592
3	6	pCC 3L	40.5393	µm	1.87551	3	30.3207			3	6	pCC 3L	51.741	µm	10.6279	5	38.7605
3	7	pCC 4R	39.5232	µm	2.81326	2	31.2585			3	7	pCC 4R	51.1016	µm	7.81462	5	35.9473
3	8	pCC 4L	39.2953	µm	2.18809	2	31.5711			3	8	pCC 4L	49.5073	µm	9.06496	2	37.5102
										3	9	pCC 5R	40.5314	µm	2.18809	2	34.3843
4	1	pCC 1R	51.0101	µm	5.31394	4	34.3843			3	10	pCC 5L	45.645	µm	6.2517	3	37.5102
4	2	pCC 1L	48.1149	µm	2.18809	5	30.3207
4	3	pCC 2R	41.4168	µm	3.75102	3	31.8837			4	1	pCC 1R	39.1502	µm	1.56292	2	29.383
4	4	pCC 2L	39.3019	µm	2.18809	2	30.6333			4	2	pCC 1L	58.3816	µm	5.93911	2	32.5088
4	5	pCC 3R	53.7213	µm	7.81462	5	33.7592			4	3	pCC 2R	47.231	µm	5.31394	6	31.8837
4	6	pCC 3L	48.5055	µm	3.75102	8	32.5088			4	4	pCC 2L	40.7042	µm	2.81326	2	32.5088
4	7	pCC 4R	44.247	µm	9.06496	3	32.5088			4	5	pCC 3R	42.4563	µm	2.81326	2	30.3207
4	8	pCC 4L	50.5251	µm	6.2517	3	30.9459			4	6	pCC 4R	38.6101	µm	2.18809	2	30.0081
Total Embryos		4								Total Embryos		4
Total aCC Axons		40								Total aCC Axons		42
Average aCC Axons Length		17.9536								Average aCC Axons Length		18.9806
SD aCC Axons Length		4.50799								SD aCC Axons Length		3.47005
Total RP2 Axons		40								Total RP2 Axons		41
Average RP2 Axons Length		16.7959								Average RP2 Axons Length		18.9281
SD RP2 Axons Length		3.53924								SD RP2 Axons Length		2.1012
Total pCC Axons		32								Total pCC Axons		32
Average pCC Axons Length		43.191								Average pCC Axons Length		48.1777
SD pCC Axons Length		7.41608								SD pCC Axons Length		7.11277
AXONAL WIGGLINESS
aCC intersegmental Axon - RN2-Gal4 / +										aCC intersegmental Axon - RN2-Gal4 / UAS-HepCA
Embryo	No	Path Name	Path length 2D	Units	Euclidian length 2D	Units	Ratio 2D			Embryo	No	Path Name	Path length 2D	Units	Euclidian length 2D	Units	Ratio 2D
1	1	aCC 1R	15.9771	µm	14.1529	µm	1.12889			1	1	aCC 1R	16.9148	µm	15.0982	µm	1.12032
1	2	aCC 1L	15.6423	µm	13.2913	µm	1.17688			1	2	aCC 1L	16.6022	µm	13.8175	µm	1.20153
1	3	aCC 2R	13.8204	µm	11.3783	µm	1.21463			1	3	aCC 2R	15.0171	µm	13.0014	µm	1.15503
1	4	aCC 2L	11.5787	µm	10.503	µm	1.10241			1	4	aCC 2L	15.5886	µm	14.4095	µm	1.08183
1	5	aCC 3R	11.0071	µm	9.49147	µm	1.15969			1	5	aCC 3R	14.6731	µm	13.4992	µm	1.08696
1	6	aCC 3L	12.0207	µm	10.503	µm	1.1445			1	6	aCC 3L	10.6945	µm	9.56837	µm	1.1177
1	7	aCC 4R	10.2747	µm	9.7354	µm	1.05539			1	7	aCC 4R	11.8376	µm	9.96847	µm	1.18751
1	8	aCC 4L	10.1988	µm	9.3253	µm	1.09367			1	8	aCC 4L	11.3955	µm	10.3908	µm	1.0967
1	9	aCC 5R	9.26108	µm	8.62304	µm	1.07399			1	9	aCC 5R	9.75678	µm	8.94015	µm	1.09134
1	10	aCC 5L	6.29613	µm	5.89784	µm	1.06753			1	10	aCC 5L	8.17164	µm	7.29067	µm	1.12083
2	1	aCC 1R	11.1262	µm	9.56837	µm	1.16281			2	1	aCC 1R	15.6248	µm	13.2655	µm	1.17785
2	2	aCC 1L	12.5203	µm	11.7167	µm	1.06858			2	2	aCC 1L	13.1644	µm	11.3654	µm	1.15829
2	3	aCC 2R	14.3577	µm	12.6471	µm	1.13525			2	3	aCC 2R	17.0091	µm	14.2183	µm	1.19628
2	4	aCC 2L	9.08263	µm	8.32321	µm	1.09124			2	4	aCC 2L	13.53	µm	12.1587	µm	1.11278
2	5	aCC 3R	11.4717	µm	9.81039	µm	1.16934			2	5	aCC 3R	19.4302	µm	14.8107	µm	1.3119
2	6	aCC 3L	9.60719	µm	8.3408	µm	1.15183			2	6	aCC 3L	14.8298	µm	12.4093	µm	1.19506
2	7	aCC 4R	10.3807	µm	8.80802	µm	1.17855			2	7	aCC 4R	12.8235	µm	10.4844	µm	1.2231
2	8	aCC 4L	15.1038	µm	13.4847	µm	1.12007			2	8	aCC 4L	15.6687	µm	12.7548	µm	1.22845
2	9	aCC 5R	19.9111	µm	16.9431	µm	1.17517			2	9	aCC 5R	18.993	µm	15.7786	µm	1.20372
2	10	aCC 5L	12.9996	µm	11.5318	µm	1.12729			2	10	aCC 5L	20.197	µm	17.6825	µm	1.14221
RP2 intersegmental Axon - RN2-Gal4 / +										RP2 intersegmental Axon - RN2-Gal4 / UAS-HepCA
Embryo	No	Path Name	Path length 2D	Units	Euclidian length 2D	Units	Ratio 2D			Embryo	No	Path Name	Path length 2D	Units	Euclidian length 2D	Units	Ratio 2D
1	1	RP2 1R	16.7853	µm	14.4805	µm	1.15917			1	1	RP2 1R	23.1887	µm	21.0154	µm	1.10342
1	2	RP2 1L	12.829	µm	10.0076	µm	1.28193			1	2	RP2 1L	19.545	µm	15.9204	µm	1.22767
1	3	RP2 2R	12.9048	µm	11.4468	µm	1.12738			1	3	RP2 2R	18.6608	µm	16.067	µm	1.16144
1	4	RP2 2L	15.0929	µm	12.3856	µm	1.21859			1	4	RP2 2L	18.6072	µm	14.3687	µm	1.29498
1	5	RP2 3R	10.8018	µm	9.38275	µm	1.15124			1	5	RP2 3R	14.7045	µm	12.9525	µm	1.13526
1	6	RP2 3L	12.7754	µm	11.4766	µm	1.11317			1	6	RP2 3L	14.133	µm	12.2268	µm	1.1559
1	7	RP2 4R	11.525	µm	10.692	µm	1.07791			1	7	RP2 4R	13.2711	µm	9.62944	µm	1.37818
1	8	RP2 4L	11.5787	µm	10.5772	µm	1.09468			1	8	RP2 4L	12.7754	µm	11.0604	µm	1.15506
1	9	RP2 5R	8.9485	µm	8.15122	µm	1.09781			1	9	RP2 5R	11.2439	µm	9.23581	µm	1.21742
2	1	RP2 1R	9.68185	µm	8.38753	µm	1.15431			2	1	RP2 1R	13.1012	µm	11.0604	µm	1.18452
2	2	RP2 1L	9.20187	µm	8.50323	µm	1.08216			2	2	RP2 1L	13.441	µm	10.4096	µm	1.29121
2	3	RP2 2R	8.43387	µm	7.43006	µm	1.1351			2	3	RP2 2R	17.8269	µm	15.6667	µm	1.13788
2	4	RP2 2L	10.9969	µm	9.19871	µm	1.19548			2	4	RP2 2L	25.4596	µm	20.4116	µm	1.24731
2	5	RP2 3R	7.58834	µm	6.71148	µm	1.13065			2	5	RP2 3R	11.1722	µm	9.36712	µm	1.19271
2	6	RP2 3L	7.99027	µm	6.85552	µm	1.16552			2	6	RP2 3L	13.8592	µm	12.0091	µm	1.15406
2	7	RP2 4R	12.6574	µm	11.1921	µm	1.13092			2	7	RP2 4R	13.5424	µm	12.1587	µm	1.1138
2	8	RP2 4L	11.2278	µm	10.3908	µm	1.08056			2	8	RP2 4L	14.1029	µm	10.8373	µm	1.30133
2	9	RP2 5R	5.95545	µm	5.32313	µm	1.11879			2	9	RP2 5R	13.5464	µm	10.9761	µm	1.23416
2	10	RP2 5L	8.20261	µm	6.94051	µm	1.18185			2	10	RP2 5L	16.2603	µm	13.5281	µm	1.20196
pCC Longitudinal Axon - RN2-Gal4 / +										pCC Longitudinal Axon - RN2-Gal4 / UAS-HepCA
Embryo	No	Path Name	Path length 2D	Units	Euclidian length 2D	Units	Ratio 2D			Embryo	No	Path Name	Path length 2D	Units	Euclidian length 2D	Units	Ratio 2D
1	1	pCC 1R	31.7358	µm	28.5549	µm	1.11139			1	1	pCC 1R	36.21	µm	32.4517	µm	1.11581
1	2	pCC 1L	31.5619	µm	30.0667	µm	1.04973			1	2	pCC 1L	35.5404	µm	32.8229	µm	1.08279
1	3	pCC 2R	31.843	µm	28.5293	µm	1.11615			1	3	pCC 2R	38.3223	µm	34.4369	µm	1.11283
1	4	pCC 2L	31.6377	µm	29.7761	µm	1.06252			1	4	pCC 2L	38.5184	µm	32.0685	µm	1.20113
1	5	pCC 3R	26.6586	µm	24.142	µm	1.10424			1	5	pCC 3R	37.0275	µm	34.7026	µm	1.067
1	6	pCC 3L	28.9003	µm	26.753	µm	1.08027			1	6	pCC 3L	35.4646	µm	33.2282	µm	1.0673
1	7	pCC 4R	26.0112	µm	23.8304	µm	1.09151			1	7	pCC 4R	36.2637	µm	33.2943	µm	1.08918
1	8	pCC 4L	25.9353	µm	24.3816	µm	1.06373			1	8	pCC 4L	35.8308	µm	33.9036	µm	1.05684
2	1	pCC 1R	37.4191	µm	34.0029	µm	1.10047			2	1	pCC 1R	48.3737	µm	42.8652	µm	1.12851
2	2	pCC 1L	41.385	µm	36.3688	µm	1.13793			2	2	pCC 1L	42.0287	µm	38.2901	µm	1.09764
2	3	pCC 2R	38.9744	µm	35.4339	µm	1.09992			2	3	pCC 2R	48.8123	µm	43.0154	µm	1.13476
2	4	pCC 2L	39.1156	µm	35.9962	µm	1.08666			2	4	pCC 2L	47.7127	µm	42.4471	µm	1.12405
2	5	pCC 3R	37.9445	µm	34.7658	µm	1.09143			2	5	pCC 3R	52.1421	µm	46.8106	µm	1.11389
2	6	pCC 3L	39.748	µm	35.9962	µm	1.10423			2	6	pCC 3L	38.8179	µm	35.7456	µm	1.08595
2	7	pCC 4R	41.7114	µm	36.346	µm	1.14762			2	7	pCC 4R	46.955	µm	42.2556	µm	1.11121
2	8	pCC 4L	39.8716	µm	35.9024	µm	1.11056			2	8	pCC 4L	48.4114	µm	42.8561	µm	1.12963
Total Embryos		2								Total Embryos		2
Total aCC Axons		20								Total aCC Axons		20
aCC Axons Average Wiggliness (Ratio 2D)		1.12989								aCC Axons Average Wiggliness (Ratio 2D)		1.16047
aCC Axons SD Wiggliness (Ratio 2D)		0.0447475								aCC Axons SD Wiggliness (Ratio 2D)		0.059219
Total RP2 Axons		19								Total RP2 Axons		19
RP2 Axons Average Wiggliness (Ratio 2D)		1.14196								RP2 Axons Average Wiggliness (Ratio 2D)		1.20465
RP2 Axons SD Wiggliness (Ratio 2D)		0.0519167								RP2 Axons SD Wiggliness (Ratio 2D)		0.0730626
Total pCC Axons		16								Total pCC Axons		16
pCC Axons Average Wiggliness (Ratio 2D)		1.0974								pCC Axons Average Wiggliness (Ratio 2D)		1.10741
pCC Axons SD Wiggliness (Ratio 2D)		0.0259443								pCC Axons SD Wiggliness (Ratio 2D)		0.0348292

## Sheet: Fig6 EF
Dendrites number and length on RN2-Gal4 and the same condition overexpressing HepCA stage 16 embryos
aCC intersegmental nerve - RN2-Gal4 / +													RP2 intersegmental nerve - RN2-Gal4 / +													aCC intersegmental nerve - RN2-Gal4 / UAS-HepCA													RP2 intersegmental nerve - RN2-Gal4 / UAS-HepCA
Embryo	No	PathID	Path Name	Path length	Units	StartX	StartY	StartZ	EndX	EndY	EndZ		Embryo	No	PathID	Path Name	Path length	Units	StartX	StartY	StartZ	EndX	EndY	EndZ		Embryo	No	PathID	Path Name	Path length	Units	StartX	StartY	StartZ	EndX	EndY	EndZ		Embryo	No	PathID	Path Name	Path length	Units	StartX	StartY	StartZ	EndX	EndY
1	1	0	aCC_1 (0)	6.773	µm	57.481	4.081	11.5	54.876	7.815	9		1	114	123	RP2_1 (123)	1.845	µm	52.966	19.276	8	54.095	20.058	8.5		1	16	15	aCC_1L (15)	11.07	µm	43.588	29.435	14	37.944	24.92	12		1	12	11	RP2_1 (11)	8.68	µm	61.475	30.911	16	56.96	28.827
1	2	1	aCC_1 (1)	5.057	µm	57.915	5.297	10.5	55.484	7.901	9.5		1	115	124	RP2_1 (124)	1.15	µm	54.442	20.926	8.5	54.355	19.884	8.5		1	17	16	aCC_1L (16)	15.304	µm	32.474	32.735	14	36.989	25.094	13.5		1	13	12	RP2_1 (12)	6.914	µm	56.873	22.836	18	57.22	27.698
1	3	2	aCC_1 (2)	4.949	µm	56.699	5.818	8	53.574	7.207	8.5		1	116	125	RP2_1 (125)	2.596	µm	54.181	17.192	8	55.744	18.495	8.5															1	14	13	RP2_1 (13)	7.7	µm	58.436	25.701	13	56.699	29.261
1	4	3	aCC_1 (3)	2.914	µm	56.96	6.165	9	56.178	8.683	9		1	42	46	RP2_1 (46)	8.929	µm	50.535	17.539	7.5	56.526	16.758	8.5		1	33	32	aCC_2L (32)	5.285	µm	38.639	49.493	13	40.115	53.4	13		1	15	14	RP2_1 (14)	14.625	µm	53.4	27.178	17.5	56.873	29.435
1	5	4	aCC_1 (4)	4.657	µm	58.783	6.425	9	56.178	8.943	10		1	43	47	RP2_1 (47)	4.561	µm	56.873	22.836	8.5	54.095	19.971	9		1	34	33	aCC_2L (33)	2.899	µm	40.376	48.017	14.5	39.768	50.448	14.5
1	6	5	aCC_1 (5)	4.626	µm	59.131	7.467	6.5	57.22	9.204	8.5		1	44	48	RP2_1 (48)	5.198	µm	57.568	22.662	8.5	56.265	18.321	8.5		1	36	36	aCC_2L (36)	10.44	µm	34.298	43.588	15.5	37.944	49.319	12.5		1	25	24	RP2_2 (24)	17.644	µm	55.571	58.002	14.5	56.613	71.2
1	7	6	aCC_1 (6)	3.129	µm	56.092	11.809	10.5	56.265	10.072	9		1	45	49	RP2_1 (49)	3.572	µm	59.131	18.234	8.5	55.918	18.234	8.5		1	37	37	aCC_2L (37)	10.695	µm	37.337	49.319	13.5	35.947	42.373	13.5		1	26	25	RP2_2 (25)	17.16	µm	57.481	57.655	14.5	66.511	54.963
1	8	7	aCC_1 (7)	2.312	µm	54.355	9.899	9.5	52.966	8.162	9.5		1	46	50	RP2_1 (50)	3.06	µm	55.223	21.968	9.5	54.876	19.102	9.5		1	38	38	aCC_2L (38)	21.542	µm	36.555	51.75	12.5	37.337	36.816	13.5		1	27	26	RP2_2 (26)	9.393	µm	56.439	57.22	15	52.879	52.792
1	9	8	aCC_1 (8)	6.929	µm	54.702	15.369	8.5	56.005	10.246	9.5		1	47	51	RP2_1 (51)	2.596	µm	54.355	16.063	9.5	54.963	18.408	9.5		1	39	39	aCC_2L (39)	4.985	µm	40.549	44.977	14	39.681	48.017	14.5		1	28	27	RP2_2 (27)	17.274	µm	57.741	68.769	13	57.22	57.915
1	10	9	aCC_1 (9)	3.804	µm	56.526	10.854	12	57.741	9.899	9.5		1	48	52	RP2_1 (52)	4.891	µm	59.652	19.971	7.5	56.699	18.321	8		1	32	31	aCC_2L (31)	13.171	µm	37.857	50.882	12.5	42.72	59.652	13		1	29	28	RP2_2 (28)	17.04	µm	61.736	66.945	12.5	58.262	56.96
1	11	10	aCC_1 (10)	2.765	µm	58.957	10.246	8	57.22	9.725	9		1	49	53	RP2_1 (53)	2.653	µm	52.358	16.671	8.5	54.442	17.8	8.5		1	35	34	aCC_2L (34)	2.009	µm	37.684	49.927	12.5	39.334	50.795	12.5		1	30	29	RP2_2 (29)	26.546	µm	60.694	70.679	13.5	48.624	59.044
1	12	11	aCC_1 (11)	2.812	µm	54.789	10.68	9.5	53.834	8.336	9.5		1	41	45	RP2_1(45)	11.431	µm	46.28	20.926	9	55.571	18.668	8.5															1	31	30	RP2_2 (30)	21.065	µm	62.343	66.251	15	52.011	58.002
1	13	13	aCC_1 (13)	6.779	µm	56.352	4.341	8	52.271	6.946	10															1	2	1	aCC1 (1)	8.223	µm	54.702	13.806	14	57.481	19.971	14
1	14	14	aCC_1 (14)	2.414	µm	55.831	7.12	9	57.134	8.943	9		1	117	126	RP2_1L (126)	1.524	µm	31.345	24.312	10	32.387	23.27	10		1	4	3	aCC1 (3)	14.824	µm	59.738	10.593	14.5	58.696	21.968	13		1	40	40	RP2_2L (40)	5.31	µm	38.465	51.924	13	37.944	55.918
1	15	15	aCC_1 (15)	7.127	µm	60.346	12.243	5	56.786	9.117	7.5		1	50	54	RP2_1L (54)	13.798	µm	31.693	30.217	8	33.603	19.71	9.5		1	5	4	aCC1 (4)	7.418	µm	55.136	27.091	15	58.089	22.141	15		1	41	41	RP2_2L (41)	6.441	µm	32.214	59.131	13.5	37.51	56.613
1	17	18	aCC_1 (18)	1.171	µm	55.223	9.725	9	56.178	9.725	9		1	51	55	RP2_1L (55)	5.036	µm	35.6	15.977	8.5	35.426	19.797	9.5		1	6	5	aCC1 (5)	5.402	µm	54.876	24.486	13.5	57.741	21.36	13.5		1	42	42	RP2_2L (42)	1.698	µm	37.51	52.966	13	36.468	54.181
1	18	19	aCC_1 (19)	1.752	µm	57.047	11.461	9.5	57.394	10.246	9		1	52	56	RP2_1L (56)	3.726	µm	38.031	18.842	8.5	35.687	19.971	8.5		1	7	6	aCC1 (6)	5.926	µm	56.786	26.657	14	57.568	22.055	14		1	43	43	RP2_2L (43)	9.634	µm	43.936	62.343	13	38.552	57.655
													1	53	57	RP2_1L (57)	2.003	µm	37.51	18.668	9	35.687	19.102	9		1	9	8	aCC1 (8)	12.53	µm	55.657	12.677	12	56.96	19.537	12		1	45	47	RP2_2L (47)	6.483	µm	41.331	63.472	14	37.51	60.954
1	20	21	aCC_1L (21)	4.794	µm	34.818	13.198	8.5	32.04	10.593	8.5		1	54	58	RP2_1L (58)	1.359	µm	31.779	19.623	9	32.995	19.276	9															1	46	48	RP2_2L (48)	2.53	µm	34.992	61.388	13.5	37.076	62.17
1	22	24	aCC_1L (24)	2.96	µm	34.298	10.593	8	32.995	11.375	9		1	55	59	RP2_1L (59)	2.509	µm	34.818	17.453	9	32.561	18.06	9		1	22	21	aCC2 (21)	20.785	µm	57.22	44.109	13	59.304	30.477	15.5		1	47	49	RP2_2L (49)	18.929	µm	37.337	64.688	13.5	38.031	75.802
1	23	25	aCC_1L (25)	4.776	µm	35.426	12.938	8.5	35.426	8.77	8		1	56	60	RP2_1L (60)	3.978	µm	33.95	16.15	10	32.127	18.06	10		1	23	22	aCC2 (22)	5.734	µm	55.223	38.205	14	54.008	43.241	14
1	25	27	aCC_1L (27)	4.521	µm	36.034	11.027	8.5	33.863	8.943	7.5		1	57	61	RP2_1L (61)	2.168	µm	33.863	21.62	10	34.905	19.884	10		1	24	23	aCC2 (23)	22.927	µm	54.268	46.627	15	56.699	47.669	12.5		2	13	17	RP2_1 (17)	13.316	µm	51.403	27.959	12.5	52.966	21.099
1	26	28	aCC_1L (28)	6.879	µm	38.899	2.779	9	34.298	7.294	9		1	58	62	RP2_1L (62)	3.583	µm	30.217	19.102	8	32.735	18.668	9		1	18	17	aCC2 (17)	8.117	µm	55.31	44.37	14.5	60.52	41.678	14.5		2	14	18	RP2_1 (18)	7.529	µm	54.095	27.091	11	52.532	21.36
1	107	116	aCC_1L (116)	5.98	µm	33.603	5.123	9.5	33.082	8.683	7		1	59	63	RP2_1L (63)	2.327	µm	35.079	17.105	10	34.905	18.929	10		1	20	19	aCC2 (19)	7.926	µm	54.963	52.011	9.5	57.915	48.624	12.5
1	108	117	aCC_1L (117)	5.633	µm	39.941	5.731	9.5	34.992	7.38	9.5		1	60	64	RP2_1L (64)	2.243	µm	33.863	17.105	8.5	33.169	18.668	9		1	21	20	aCC2 (20)	13.981	µm	55.397	44.022	13.5	56.613	33.429	15.5		2	17	22	RP2_1L (22)	6.605	µm	33.603	9.812	8.5	33.342	14.414
1	109	118	aCC_1L (118)	7.839	µm	41.678	7.033	9.5	34.558	7.901	9.5		1	61	65	RP2_1L (65)	1.027	µm	34.298	18.321	9	34.298	19.276	9		1	19	18	aCC2(18)	14.4	µm	54.789	44.804	15.5	61.128	38.552	15		2	18	23	RP2_1L (23)	4.891	µm	30.564	15.977	8.5	33.429	14.761
1	110	119	aCC_1L (119)	3.327	µm	38.552	7.728	9.5	35.513	8.249	9.5		1	62	66	RP2_1L (66)	1.677	µm	36.729	18.234	9	35.947	19.537	9															2	15	19	RP2_1L (19)	4.138	µm	34.124	22.402	10.5	34.471	18.408
1	111	120	aCC_1L (120)	5.291	µm	32.474	3.213	9.5	35.253	6.946	9.5		1	63	67	RP2_1L (67)	2.134	µm	35.426	20.752	9	34.037	19.971	9.5		2	37	42	aCC_1L (42)	3.022	µm	32.908	2.952	8.5	33.429	5.47	8.5		2	19	24	RP2_1L (24)	6.617	µm	34.211	13.979	8	34.732	18.06
1	113	122	aCC_1L (122)	5.372	µm	32.908	2.518	9	34.384	7.207	9															2	38	43	aCC_1L (43)	9.246	µm	28.914	1.042	9	33.169	5.557	9		2	43	48	RP2_1L (48)	5.067	µm	32.214	22.576	10	34.384	18.408
													1	92	101	RP2_2 (101)	10.201	µm	58.262	37.163	8	57.134	43.154	8		2	41	46	aCC_1L (46)	5.432	µm	32.387	0	8.5	34.384	3.82	8.5
1	27	30	aCC_2 (30)	6.459	µm	52.879	30.477	8.5	52.358	34.298	10		1	83	87	RP2_2 (87)	3.207	µm	53.574	43.415	7.5	54.876	44.804	9		2	42	47	aCC_1L (47)	2.656	µm	34.384	8.336	9	33.169	7.12	9		2	8	10	RP2_2 (10)	11.638	µm	63.212	57.915	11	56.439	52.792
1	28	31	aCC_2 (31)	9.096	µm	58.089	31.345	10.5	52.966	34.384	8.5		1	84	88	RP2_2 (88)	5.527	µm	52.445	42.199	7.5	56.613	43.588	7.5															2	9	11	RP2_2 (11)	6.604	µm	54.789	53.487	12.5	51.229	50.621
1	29	33	aCC_2 (33)	2.524	µm	56.786	34.645	7.5	56.265	36.902	7.5		1	86	91	RP2_2 (91)	1.995	µm	58.696	45.325	6.5	57.568	43.849	6.5		2	20	25	aCC_3 (25)	9.909	µm	55.571	64.08	10.5	54.442	70.245	13		2	52	58	RP2_2 (58)	5.324	µm	57.047	57.394	13	55.484	53.574
1	30	34	aCC_2 (34)	1.482	µm	56.526	36.034	6.5	56.265	37.337	6.5		1	87	95	RP2_2 (95)	3.437	µm	56.005	46.454	6.5	56.786	44.196	6.5		2	21	26	aCC_3 (26)	7.183	µm	58.783	66.511	13	55.484	68.595	13		2	55	61	RP2_2 (61)	4.992	µm	55.223	57.134	12	54.529	53.834
1	31	35	aCC_2 (35)	2.219	µm	54.008	37.163	7.5	55.571	37.337	7.5		1	88	96	RP2_2 (96)	4.008	µm	54.789	48.537	8	53.747	45.846	8		2	23	28	aCC_3 (28)	8.05	µm	51.837	77.104	13	54.963	74.413	9.5		2	5	7	RP2_2 (7)	5.671	µm	55.31	53.139	13	57.22	50.361
1	32	36	aCC_2 (36)	3.162	µm	54.095	38.813	8.5	55.918	37.597	7.5		1	91	99	RP2_2 (99)	1.62	µm	56.526	42.025	8.5	56.352	43.501	8.5		2	22	27	aCC_3(27)	5.521	µm	58.089	76.583	9	55.31	74.239	9		2	6	8	RP2_2 (8)	4.612	µm	56.526	46.193	12	58.436	50.014
1	33	37	aCC_2 (37)	1.683	µm	55.397	39.247	7.5	56.613	38.118	7.5																												2	7	9	RP2_2 (9)	24.2	µm	57.307	51.403	14	59.044	36.989
1	34	38	aCC_2 (38)	3.811	µm	55.397	40.549	9.5	56.96	39.855	7		1	93	102	RP2_2L (102)	4.453	µm	31.258	48.537	8.5	34.037	45.846	8.5		2	10	14	aCC1 (14)	10.081	µm	50.882	16.498	8.5	51.837	9.117	7
1	130	140	aCC_2 (140)	3.863	µm	56.699	33.516	7	54.442	35.253	7		1	94	103	RP2_2L (103)	3.513	µm	30.824	45.933	8.5	33.603	44.283	8.5		2	11	15	aCC1 (15)	14.395	µm	58.696	4.515	13	52.097	8.336	8		2	45	50	RP2_2L (50)	6.905	µm	34.298	56.178	13.5	34.905	50.1
													1	98	107	RP2_2L (107)	4.555	µm	32.648	51.49	9.5	34.211	47.582	9.5		2	12	16	aCC1 (16)	3.686	µm	49.058	7.12	8.5	52.011	8.77	8.5		2	46	51	RP2_2L (51)	7.035	µm	30.39	50.361	12	35.166	49.579
1	120	129	aCC_3 (129)	9.912	µm	59.738	55.657	8.5	54.529	62.083	8		1	101	110	RP2_2L (110)	5.387	µm	29.261	45.412	8	32.561	42.633	8															2	47	52	RP2_2L (52)	2.857	µm	33.95	51.49	11	34.558	48.885
1	122	132	aCC_3 (132)	3.922	µm	54.702	59.652	6.5	55.05	62.517	6.5		1	102	111	RP2_2L (111)	3.231	µm	35.166	42.286	9.5	34.037	44.977	9.5		2	1	0	aCC2 (0)	9.838	µm	54.268	29.435	13	53.574	37.597	13		2	48	53	RP2_2L (53)	7.993	µm	30.998	51.924	10.5	35.774	50.274
1	123	133	aCC_3 (133)	1.671	µm	52.705	59.565	7	52.966	61.128	7		1	103	112	RP2_2L (112)	2.009	µm	33.429	48.19	8.5	34.298	46.54	8.5		2	2	2	aCC2 (2)	18.469	µm	50.882	52.184	12	54.876	41.244	12.5		2	49	54	RP2_2L (54)	3.348	µm	34.732	52.792	11.5	35.253	49.927
1	124	134	aCC_3 (134)	1.063	µm	52.966	62.517	8	53.226	61.562	8		1	104	113	RP2_2L (113)	3.015	µm	32.387	47.93	8.5	32.995	45.238	8.5		2	3	3	aCC2 (3)	4.375	µm	55.744	41.417	12	55.223	37.771	12		2	50	56	RP2_2L (56)	5.508	µm	36.642	46.019	12	34.905	48.624
1	126	136	aCC_3 (136)	4.402	µm	52.618	58.176	7	54.702	61.388	7		1	95	104	RP2_2L(104)	4.356	µm	35.166	43.154	8	34.645	46.367	9		2	4	4	aCC2 (4)	4.045	µm	51.75	42.025	13	54.616	41.417	13		2	51	57	RP2_2L (57)	2.075	µm	36.902	47.843	12	36.295	49.493
1	127	137	aCC_3 (137)	3.893	µm	56.092	57.915	9.5	55.136	60.433	9.5		1	96	105	RP2_2L(105)	5.839	µm	34.905	52.445	10	34.298	47.322	9.5		2	56	62	aCC2 (62)	12.924	µm	48.537	47.322	11.5	55.744	43.154	10.5
1	128	138	aCC_3 (138)	3.142	µm	55.05	62.517	6.5	56.613	61.736	8																												2	32	37	RP2_3 (37)	11.576	µm	55.657	88.218	9.5	53.834	81.793
1	129	139	aCC_3 (139)	3.237	µm	53.574	58.87	7.5	51.056	60.607	7.5		1	64	68	RP2_3 (68)	4.064	µm	49.406	70.853	8	52.966	71.2	8															2	34	39	RP2_3 (39)	8.761	µm	48.19	81.793	12	54.095	80.838
													1	65	69	RP2_3 (69)	6.679	µm	53.66	64.948	6	53.747	70.418	7															2	33	38	RP2_3(38)	3.207	µm	55.397	83.53	11	53.226	82.922
1	36	40	aCC_3L (40)	3	µm	31.606	63.733	6.5	32.387	66.337	6.5		1	66	70	RP2_3 (70)	5.061	µm	50.969	66.772	6.5	53.574	70.158	7
1	37	41	aCC_3L (41)	5.406	µm	32.474	61.475	7	32.908	65.816	7		1	67	71	RP2_3 (71)	4.86	µm	50.621	70.158	7.5	54.442	69.463	7															2	25	30	RP2_3L (30)	9.819	µm	38.639	76.149	11	36.642	83.877
1	38	42	aCC_3L(42)	4.142	µm	36.816	68.248	8	33.429	66.424	8		1	68	72	RP2_3 (72)	6.059	µm	58.87	69.724	5.5	55.571	69.203	8															2	27	32	RP2_3L (32)	1.461	µm	33.603	78.58	9.5	33.777	79.97
1	39	43	aCC_3L (43)	3.435	µm	33.95	60.867	8	34.211	63.906	8		1	69	73	RP2_3 (73)	4.5	µm	57.22	72.329	6	54.702	70.679	7.5															2	28	33	RP2_3L (33)	1.713	µm	32.735	81.533	9.5	33.516	80.143
1	40	44	aCC_3L (44)	3.288	µm	36.121	67.206	7.5	33.69	65.382	7.5		1	70	74	RP2_3 (74)	4.851	µm	55.831	74.76	7	53.747	71.026	7															2	29	34	RP2_3L (34)	8.037	µm	29.869	86.829	9	31.345	80.577
													1	71	75	RP2_3 (75)	1.677	µm	56.352	69.637	7	55.05	70.418	7															2	31	36	RP2_3L(36)	4.428	µm	37.163	78.667	10	35.6	80.577
2	1	0	aCC1 (0)	8.69	µm	58.957	13.459	11	54.008	18.755	11		1	72	76	RP2_3 (76)	5.339	µm	56.005	72.068	8.5	56.526	67.9	8
2	2	1	aCC1 (1)	2.992	µm	58.002	20.058	8.5	56.178	22.141	8.5		1	73	77	RP2_3 (77)	3.126	µm	57.741	68.682	6	55.918	67.727	7
2	3	2	aCC1 (2)	2.594	µm	56.873	18.495	10	55.05	20.231	10		1	74	78	RP2_3 (78)	2.48	µm	54.789	72.763	7	54.789	70.939	7		Total Embryos		2											Total Embryos		2
2	4	3	aCC1 (3)	3.348	µm	57.307	18.929	11	54.355	19.016	11		1	75	79	RP2_3 (79)	2.596	µm	56.96	69.811	8.5	55.484	68.421	8		Total aCC neurons		8											TOTAL RP2 neurons		9
2	5	4	aCC1 (4)	3.554	µm	56.699	25.615	10.5	56.439	23.097	10.5															Dendrites		39											Dendrites		47
2	6	5	aCC1 (5)	3.488	µm	54.442	23.357	10.5	55.397	21.447	10.5		1	77	81	RP2_3L (81)	4.618	µm	31.519	76.757	9	33.863	73.11	9		Average Dendrite Length		9.601											Average Dendrite Length		8.745
2	7	6	aCC1 (6)	4.659	µm	57.741	18.495	8	56.699	21.794	8		1	78	82	RP2_3L (82)	10.107	µm	28.48	75.628	6	34.558	72.068	8.5		SD Dendrite Length		5.41208											SD Dendrite Length		6.05591
2	8	7	aCC1 (7)	1.488	µm	53.834	17.279	10.5	52.792	18.234	10.5		1	79	83	RP2_3L (83)	1.908	µm	36.381	70.505	8.5	35.166	71.808	8.5		Dendrites/aCC		4.875											Dendrites/RP2		5.22222
2	59	61	aCC1 (61)	2.749	µm	57.481	21.099	10.5	56.439	22.923	10		1	80	84	RP2_3L (84)	1.944	µm	35.253	69.29	8	34.124	70.766	8
													1	82	86	RP2_3L (86)	1.554	µm	34.124	71.46	8	32.821	72.068	8
2	9	10	aCC1_L (10)	3.828	µm	33.082	19.363	9.5	33.169	22.055	9.5		1	106	115	RP2_3L (115)	3.051	µm	31.606	74.499	10	33.082	72.676	9.5
2	10	11	aCC1_L (11)	4.252	µm	32.127	18.668	10	32.648	22.489	10		1	76	80	RP2_3L (80)	8.089	µm	33.777	77.452	7	34.298	72.589	9
2	11	12	aCC1_L (12)	2.848	µm	35.166	24.659	10	33.69	22.576	10		1	81	85	RP2_3L (85)	2.27	µm	36.295	71.113	8	34.384	70.418	8
2	12	13	aCC1_L (13)	1.488	µm	33.342	20.144	10	34.384	21.099	10
2	43	44	aCC1_L (44)	2.623	µm	31.693	25.788	10	32.995	23.704	10		2	30	31	RP2_1 (31)	3.864	µm	55.831	25.441	10	56.352	27.959	10
2	44	45	aCC1_L (45)	2.249	µm	32.04	25.962	11	32.648	23.965	11		2	31	32	RP2_1 (32)	3.508	µm	56.178	30.651	10	56.352	28.654	10
2	45	46	aCC1_L(46)	2.59	µm	35.339	22.836	11.5	33.429	22.141	12		2	32	33	RP2_1 (33)	2.132	µm	53.313	27.959	11	52.184	29.522	11
													2	34	35	RP2_1 (35)	4.318	µm	56.178	32.127	10	54.268	29.609	10
2	13	14	aCC2_L (14)	4.428	µm	34.645	39.941	10.5	35.687	43.154	10.5		2	35	36	RP2_1 (36)	2.09	µm	56.699	30.738	11.5	54.876	30.39	11.5
2	14	15	aCC2_L (15)	4.751	µm	34.298	42.633	9.5	32.214	45.585	9.5		2	36	37	RP2_1 (37)	3.066	µm	54.529	26.309	11	54.616	29.001	11
2	15	16	aCC2_L (16)	3.722	µm	30.303	42.72	9.5	31.953	45.759	9.5		2	33	34	RP2_1(34)	4.593	µm	50.882	26.396	10	52.705	29.348	10
2	16	17	aCC2_L (17)	6.894	µm	27.872	39.42	13	33.169	43.154	13
2	17	18	aCC2_L (18)	3.638	µm	32.561	49.579	11	32.3	46.193	11		2	47	48	RP2_1L (48)	3	µm	31.345	32.821	11	32.387	30.303	11
2	37	38	aCC2_L (38)	3.236	µm	33.169	42.459	13.5	33.95	44.196	12		2	48	49	RP2_1L (49)	4.513	µm	31.693	33.603	10.5	32.04	29.522	10.5
2	38	39	aCC2_L (39)	4.363	µm	34.211	48.624	12	34.645	44.977	12.5		2	49	50	RP2_1L (50)	3.932	µm	29.088	32.214	10.5	30.824	29.175	10.5
2	39	40	aCC2_L (40)	3.45	µm	31.432	44.37	11.5	34.471	44.022	11.5		2	50	51	RP2_1L (51)	2.689	µm	29.609	31.693	10.5	30.824	29.609	10.5
2	40	41	aCC2_L (41)	6.721	µm	30.911	40.723	10.5	32.214	46.019	10.5		2	52	53	RP2_1L (53)	4.998	µm	28.827	31.953	9.5	31.432	29.175	9.5
2	41	42	aCC2_L (42)	2.132	µm	30.39	45.238	9.5	31.866	46.28	9.5		2	53	54	RP2_1L (54)	2.387	µm	32.3	26.222	10.5	31.779	28.393	10.5
2	42	43	aCC2_L (43)	7.451	µm	43.241	42.199	15.5	37.337	42.98	15.5		2	54	56	RP2_1L (56)	2.147	µm	34.558	27.698	10	32.735	28.48	10
													2	55	57	RP2_1L (57)	2.075	µm	34.645	28.306	11	33.603	29.696	11
2	18	19	aCC 3 (19)	4.459	µm	57.828	69.55	10	55.657	73.11	10		2	56	58	RP2_1L (58)	3.186	µm	29.522	29.782	10.5	30.564	28.48	9
2	19	20	aCC 3 (20)	5.713	µm	57.134	69.463	10.5	53.226	71.634	9.5		2	57	59	RP2_1L (59)	1.084	µm	31.953	27.091	9	31.085	27.612	9
2	20	21	aCC 3 (21)	3.791	µm	58.089	72.329	9	55.744	73.457	9		2	58	60	RP2_1L (60)	1.83	µm	33.95	28.74	11.5	32.3	29.175	11.5
2	21	22	aCC 3 (22)	2.537	µm	58.957	75.194	8	57.655	77.191	8		2	46	47	RP2_1L (47)	2.387	µm	32.387	33.863	11	32.735	31.693	11
2	22	23	aCC 3(23)	6.122	µm	58.436	70.939	11.5	54.963	72.763	11.5		2	51	52	RP2_1L (52)	2.054	µm	33.256	32.04	11	33.429	30.13	11
2	23	24	aCC 3 (24)	2.692	µm	53.747	74.239	9.5	54.095	72.676	9.5
													2	60	62	RP2_2L (62)	2.09	µm	35.947	55.223	12	34.732	56.005	12
2	24	25	aCC3_L (25)	2.761	µm	33.342	68.248	13	34.384	70.158	13		2	61	63	RP2_2L (63)	8.04	µm	32.474	61.128	12.5	33.342	55.831	12.5
2	25	26	aCC3_L (26)	3.136	µm	31.432	69.203	11.5	33.69	71.2	11.5		2	62	64	RP2_2L (64)	6.913	µm	33.603	50.621	12	30.911	54.963	12
2	26	27	aCC3_L (27)	1.446	µm	32.3	71.374	10.5	32.648	72.676	10.5		2	63	65	RP2_2L (65)	3.967	µm	32.648	54.702	11.5	34.124	53.4	12
2	27	28	aCC3_L (28)	1.988	µm	33.082	74.499	10.5	32.908	72.85	10.5
2	28	29	aCC3_L (29)	2.611	µm	33.777	74.413	10.5	33.516	71.981	10.5		2	68	70	RP2_3 (70)	4.658	µm	58.696	86.221	9	56.96	83.095	9
2	29	30	aCC3_L (30)	2.683	µm	32.474	75.455	11	32.561	73.023	11		2	69	71	RP2_3 (71)	5.346	µm	56.005	78.841	10	55.657	82.748	10
													2	70	72	RP2_3 (72)	4.493	µm	54.529	80.838	10.5	57.568	81.967	10.5
3	1	1	aCC1 (1)	3.683	µm	59.565	20.144	6.5	57.307	20.926	6.5		2	71	73	RP2_3 (73)	3.593	µm	58.87	85.266	9.5	57.915	82.14	9.5
3	2	2	aCC1 (2)	4.992	µm	54.702	23.965	6.5	57.394	21.881	6.5
3	3	3	aCC1 (3)	1.982	µm	57.047	23.183	6.5	57.22	21.273	6.5		2	72	74	RP2_3L (74)	6.3	µm	30.13	75.889	10.5	31.953	80.404	10.5
3	4	4	aCC1 (4)	3.372	µm	59.044	19.016	6.5	57.394	20.492	6.5		2	73	75	RP2_3L (75)	7.837	µm	31.345	75.107	10.5	32.3	80.664	10.5
3	5	5	aCC1 (5)	4.285	µm	56.352	17.713	5	56.873	20.926	5		2	74	76	RP2_3L (76)	8.476	µm	32.3	86.655	9.5	32.735	81.272	9.5
3	6	6	aCC1 (6)	6.948	µm	60.52	14.414	7.5	57.047	18.929	7.5
3	8	9	aCC1 (9)	2.541	µm	58.783	18.408	6.5	57.568	19.276	6.5		3	49	55	RP2_1L (55)	9.642	µm	29.869	33.69	10.5	33.863	27.785	10.5
													3	50	57	RP2_1L (57)	5.366	µm	29.782	29.522	10	32.995	26.83	10
3	9	10	aCC1_L (10)	5.929	µm	32.214	13.372	11.5	35.687	16.671	11.5		3	52	59	RP2_1L (59)	2.06	µm	30.043	26.917	9	31.779	26.309	9
3	10	11	aCC1_L (11)	7.86	µm	32.04	11.288	10	33.777	18.234	10		3	53	60	RP2_1L (60)	2.587	µm	30.217	27.785	9	32.04	26.657	9
3	12	15	aCC1_L(15)	3.59	µm	31.866	17.279	7	33.169	19.102	8.5		3	54	61	RP2_1L (61)	2.183	µm	32.995	24.833	9.5	32.214	26.049	9.5
3	13	16	aCC1_L (16)	9.612	µm	31.779	25.875	9.5	34.298	18.234	10.5		3	55	62	RP2_1L (62)	4.544	µm	33.256	30.564	9	32.821	27.351	9
3	16	19	aCC1_L (19)	1.844	µm	34.818	20.231	9.5	34.558	18.495	9.5		3	56	63	RP2_1L (63)	5.548	µm	35.253	31.953	9.5	34.037	27.872	8.5
3	19	22	aCC1_L(22)	1.569	µm	31.519	18.842	8	32.908	19.276	8		3	57	64	RP2_1L (64)	10.307	µm	33.169	34.384	9.5	33.429	27.438	9.5
3	23	26	aCC2_L (26)	6.564	µm	30.738	39.247	11	32.995	44.804	11		3	59	66	RP2_2L (66)	3.842	µm	30.824	59.738	10.5	32.127	57.394	10.5
3	24	27	aCC2_L (27)	2.162	µm	32.995	48.537	10	31.085	48.277	10		3	60	67	RP2_2L (67)	5.353	µm	33.95	60.694	13.5	32.387	57.047	13.5
3	25	28	aCC2_L (28)	9.282	µm	29.348	41.07	10	32.127	46.454	10.5		3	61	68	RP2_2L (68)	3.654	µm	33.603	55.223	10	32.127	57.047	10
3	26	30	aCC2_L (30)	4.207	µm	27.959	42.807	11.5	31.085	44.804	11.5		3	62	69	RP2_2L (69)	2.545	µm	33.256	59.391	12	32.387	57.307	12
3	27	32	aCC2_L (32)	11.232	µm	24.746	39.334	13.5	31.519	44.457	11		3	63	70	RP2_2L (70)	6.719	µm	31.085	49.927	11.5	32.04	56.178	11.5
3	28	33	aCC2_L (33)	4.953	µm	28.914	42.373	11	32.995	43.415	11		3	72	79	RP2_2L (79)	3.587	µm	35.774	57.134	11	32.474	56.439	11
3	29	34	aCC2_L (34)	4.773	µm	33.69	40.462	10.5	31.606	43.588	10.5		3	58	65	RP2_2L (65)	9.894	µm	30.39	63.298	13.5	30.998	56.96	10.5
3	31	37	aCC2_L (37)	1.887	µm	31.258	46.193	10.5	31.519	47.756	10.5		3	68	75	RP2_2L (75)	1.59	µm	30.564	58.523	10.5	31.432	57.394	10.5
3	32	38	aCC2_L (38)	2.357	µm	29.869	46.28	10.5	30.738	48.103	10.5
3	33	39	aCC2_L (39)	2.24	µm	33.342	48.798	10.5	32.127	47.061	10.5		3	76	83	RP2_3L (83)	3.518	µm	32.387	80.838	12.5	32.908	83.356	12.5
3	34	40	aCC2_L (40)	5	µm	28.133	45.498	11	31.953	45.064	11		3	77	84	RP2_3L (84)	3.432	µm	30.738	85.787	13.5	33.169	84.137	13.5
3	35	41	aCC2_L (41)	4.441	µm	29.522	46.019	11	32.214	45.325	11		3	79	86	RP2_3L (86)	4.518	µm	30.824	84.832	15.5	33.082	83.703	13.5
3	36	42	aCC2_L (42)	2.986	µm	29.001	44.63	11	31.432	45.151	11		3	80	87	RP2_3L (87)	6.501	µm	34.732	87.263	12	31.606	83.269	12
3	37	43	aCC2_L (43)	2.501	µm	29.696	49.84	11	31.085	48.017	11		3	81	88	RP2_3L (88)	2.77	µm	35.86	86.395	12	35.426	83.877	12
													3	82	89	RP2_3L (89)	4.06	µm	34.211	80.664	13.5	33.429	83.616	13.5
3	38	44	aCC3_L (44)	10.389	µm	36.295	64.601	11	35.166	72.242	12		3	83	90	RP2_3L (90)	1.749	µm	34.298	85.44	13.5	33.429	84.051	13.5
3	39	45	aCC3_L (45)	2.183	µm	37.423	73.631	12	36.034	72.329	12		3	84	91	RP2_3L (91)	1.59	µm	34.558	82.661	13	34.992	83.877	13
3	40	46	aCC3_L (46)	2.204	µm	34.124	77.712	12	32.387	76.583	12		3	85	92	RP2_3L (92)	4.024	µm	31.606	86.308	12.5	33.603	84.658	12.5
3	41	47	aCC3_L (47)	2.285	µm	34.905	75.715	12	32.908	75.715	12		3	78	85	RP2_3L(85)	5.852	µm	31.432	88.479	13.5	33.169	84.485	13.5
3	42	48	aCC3_L (48)	5.948	µm	30.477	71.895	10.5	31.866	76.062	12
3	43	49	aCC3_L (49)	5.785	µm	31.172	70.418	12	32.561	75.628	12
3	44	50	aCC3_L (50)	3.195	µm	32.387	70.245	13.5	34.558	71.981	13.5
3	45	51	aCC3_L (51)	3.189	µm	33.516	71.981	12.5	33.082	74.673	12.5
3	46	52	aCC3_L (52)	4.054	µm	31.779	79.883	12.5	31.953	76.757	12.5
3	47	53	aCC3_L (53)	1.815	µm	32.648	72.589	12.5	34.211	73.023	12.5
3	48	54	aCC3_L (54)	3.169	µm	32.04	78.233	12.5	32.214	80.23	12.5
Total Embryos		3											Total Embryos		3
Total aCC neurons		14											TOTAL RP2 neurons		14
Dendrites		127											Dendrites		120
Average Dendrite Length		4.121											Average Dendrite Length		4.098
SD Dendrite Length		2.1012											SD Dendrite Length		2.39185
Dendrites/aCC		9.07143											Dendrites/RP2		8.57143
[truncated: 1 more columns]

## Sheet: Fig7E
VNC Length comparison between RN-Gal4 / + and and the same condition overexpressing HepCA at different time periods stage 16 embryos
VNC Length in µm
	RN2-Gal4 / +			RN2-Gal4 / UAS-HepCA (13-16)			RN2-Gal4 / UAS-HepCA (13)			RN2-Gal4 / UAS-HepCA (16)
Embryo1	302.847		Embryo1	309.659		Embryo1	321.212		Embryo1	272.786
Embryo2	301.932		Embryo2	330.347		Embryo2	336.916		Embryo2	274.585
Embryo3	301.591		Embryo3	363.032		Embryo3	340.28		Embryo3	293.875
Embryo4	301.241		Embryo4	322.654		Embryo4	309.561		Embryo4	311.17
Embryo5	300.23		Embryo5	288.755		Embryo5	301.8		Embryo5	317.378
Embryo6	293.276		Embryo6	319.31		Embryo6	311.657
Embryo7	289.394		Embryo7	300.792		Embryo7	311.059
Embryo8	281.315		Embryo8	314.998
Embryo9	277.568		Embryo9	333.126
Embryo10	273.895		Embryo10	331.237
Embryo11	267.318		Embryo11	324.054
Embryo12	266.503		Embryo12	346.32
			Embryo13	322.336
AVERAGE	288.093		AVERAGE	323.586		AVERAGE	318.926		AVERAGE	293.959
STDEV	14.1298		STDEV	18.9066		STDEV	14.6094		STDEV	20.4225
N	12		N	13		N	7		N	5

## Sheet: FigS3C
VNC Length comparison between CQ2-Gal4 / + and and the same condition overexpressing HepCA stage 16 embryos
VNC Length in µm
	CQ2-Gal4 / +			CQ2-Gal4 / UAS-HepCA
Embryo 1	233.45		Embryo 1	221.92
Embryo 2	245.14		Embryo 2	272.04
Embryo 3	255.07		Embryo 3	283.54
Embryo 4	271.04		Embryo 4	291.3
Embryo 5	272.3
Embryo 6	277.88
Embryo 7	290.61			267.2
Embryo 8	290.87			31.2064
Embryo 9	310.4			5
Embryo 10	311
Embryo 11	315.63
AVERAGE	279.399		AVERAGE	267.2
STDEV	27.4392		STDEV	31.2064
N	11		N	4

## Sheet: FigS6 ACE
Number, Lifetime and Mean Velocity of Mitichondria in RN2-Gal4 controls and the same condition overexpressing HepCA in stage 16 embryos
RN2-Gal4 / UAS-SytGFP																RN2-Gal4 / UAS-SytGFP; UAS HepCA
Embryo	# ISNs examined	synaptic vesicle	Tract Length (µm)	Direction	Lifetime (s)	Mean Velocity µm/s										Embryo	# ISNs examined	synaptic vesicle	Tract Length (µm)	Direction	Lifetime (s)	Mean Velocity µm/s
1	1	1	15.0498	Anterograde	19.1664	0.928989										1	1	1	18.7864	Retrograde	42.2946	0.673874
1	1	2	16.4861	Anterograde	49.9577	0.339574										1	1	2	20.3386	Anterograde	55.8925	0.397579
1	1	3	5.69916	Retrograde	67.4293	0.131678										1	1	3	27.9621	Anterograde	61.561	0.554846
1	1	4	13.4442	Retrograde	25.1682	0.544043										1	1	4	25.6986	Retrograde	40.8625	0.650786
1	1	5	27.5261	Anterograde	81.8803	0.418354										1	1	5	20.2767	Retrograde	42.0192	0.539799
																1	1	6	0.808374	Paused	79.1406	0.0426355
1	2	1	18.7502	Retrograde	21.4527	0.503786										1	1	7	0.0245759	Paused	80.695	0.0392522
1	2	2	13.5918	Retrograde	85.639	0.388
1	2	3	24.4705	Retrograde	76.0963	0.665174										1	2	1	11.1751	Retrograde	13.4597	0.562821
1	2	4	28.3237	Anterograde	27.8369	1.31804										1	2	2	18.6547	Retrograde	46.4543	0.420127
1	2	5	29.5119	Anterograde	35.9863	0.902423										1	2	3	19.0551	Retrograde	46.7156	0.414277
1	2	6	15.3544	Anterograde	34.1768	0.145321										1	2	4	11.9408	Retrograde	34.7161	0.343956
																1	2	5	8.38521	Anterograde	17.8459	0.471243
1	3	1	10.6905	Retrograde	19.8882	0.539042										1	2	6	15.7039	Anterograde	24.5953	0.668749
1	3	2	16.0489	Anterograde	34.6645	0.988844										1	2	7	0.11567	Paused	83.2905	0.0405108
1	3	3	15.6788	Retrograde	88.2845	0.358574
1	3	4	15.1799	Retrograde	55.3472	0.344392										2	1	1	1.44101	Retrograde	70.5487	0.28887
1	3	5	9.58544	Anterograde	32.4439	0.297943										2	1	2	10.0877	Retrograde	23.0417	0.703588
																2	1	3	3.43907	Retrograde	60.0829	0.21636
1	4	1	9.57357	Retrograde	66.2194	0.164754										2	1	4	6.2325	Retrograde	71.8004	0.333707
1	4	2	16.2908	Retrograde	43.789	0.425967										2	1	5	14.5024	Anterograde	35.8799	0.450404
1	4	3	20.0701	Anterograde	20.8217	1.10067										2	1	6	13.4636	Retrograde	29.839	0.48542
1	4	4	7.24368	Retrograde	29.7214	0.265676										2	1	7	8.90274	Anterograde	60.2705	0.16898
1	4	5	17.9801	Anterograde	13.209	1.54249
1	4	6	17.1319	Anterograde	27.3662	0.633517										3	1	1	8.1203	Retrograde	32.153	0.261867
1	4	7	8.57579	Retrograde	18.4607	0.518844										3	1	2	25.29	Anterograde	38.0579	0.697808
																3	1	3	34.3644	Anterograde	43.1717	0.955726
2	1	1	5.74051	Paused	82.496	0.399381										3	1	4	14.3715	Retrograde	39.7118	0.379962
2	1	2	3.04283	Retrograde	84.5307	0.266584										3	1	5	10.6317	Retrograde	30.2416	0.429916
2	1	3	3.10591	Anterograde	59.9517	0.265586										3	1	6	9.59079	Anterograde	16.2938	1.11195
2	1	4	0.0807502	Anterograde	85.0906	0.160512										3	1	7	14.4825	Anterograde	25.2614	1.0014
2	1	5	3.37174	Retrograde	81.759	0.100023
																3	2	1	3.79431	Anterograde	75.1429	0.118836
2	2	1	0.866417	Anterograde	84.1764	0.113239										3	2	2	4.22052	Paused	77.6197	0.0767732
2	2	2	20.6259	Retrograde	41.7519	0.968745										3	2	3	8.23379	Anterograde	12.03	0.843736
2	2	3	13.7684	Anterograde	17.1313	1.20376										3	2	4	18.3863	Retrograde	27.8623	0.964071
2	2	4	13.3545	Anterograde	12.4513	1.38273										3	2	5	14.6993	Retrograde	28.2788	0.651748
2	2	5	14.4467	Retrograde	87.2609	0.262895										3	2	6	1.79987	Anterograde	55.5958	0.141463
2	2	6	6.3805	Anterograde	85.8934	0.1446										3	2	7	8.13269	Retrograde	33.3798	0.47918
2	2	7	3.14446	Anterograde	11.2076	0.315912										3	2	8	14.6998	Anterograde	28.1545	0.618849
2	2	8	7.62093	Anterograde	7.49394	1.31877										3	2	9	8.32752	Anterograde	15.2267	0.714942
2	2	9	2.14505	Paused	42.2776	0.054471										3	2	10	13.0828	Retrograde	33.2097	0.609298
2	2	10	3.06658	Retrograde	22.3176	0.14389										3	2	11	23.5795	Anterograde	47.5997	0.667274
2	2	11	7.5815	Retrograde	16.9584	0.680774										3	2	12	3.18417	Retrograde	33.8676	0.100281
2	3	1	2.34951	Paused	83.6693	0.0837427										3	3	1	4.72677	Retrograde	37.2286	0.133806
2	3	2	23.6679	Anterograde	45.3723	0.896514										3	3	2	0.276721	Retrograde	58.6372	0.239672
2	3	3	24.6713	Anterograde	109.966	0.695082										3	3	3	0.414939	Paused	84.2418	0.0634262
2	3	4	15.9058	Anterograde	23.0824	0.937808										3	3	4	8.37285	Retrograde	68.2391	0.75028
2	3	5	2.83579	Paused	66.248	0.0684617										3	3	5	17.6479	Anterograde	84.9269	0.242391
2	3	6	11.4232	Anterograde	18.4964	0.871104										3	3	6	0.20091	Retrograde	40.1243	0.191916
2	3	7	0.755168	Paused	52.953	0.0333825										3	3	7	10.2471	Anterograde	31.0751	0.429694
2	3	8	11.3146	Anterograde	23.0346	0.54802										3	3	8	24.6755	Retrograde	46.4216	0.746618
2	3	9	0.547671	Anterograde	29.7544	0.12928										3	3	9	11.1035	Retrograde	28.7628	0.512858
2	3	10	14.9566	Anterograde	15.1944	1.31951
																4	1	1	19.6859	Retrograde	46.7974	0.537302
3	1	1	7.10261	Anterograde	16.7598	0.573707										4	1	2	9.66407	Anterograde	30.9394	0.341381
3	1	2	13.3285	Retrograde	60.8422	0.565624										4	1	3	13.5756	Anterograde	33.7159	0.594319
3	1	3	26.3575	Anterograde	23.4128	1.50708
3	1	4	20.2865	Anterograde	24.2964	1.11438										4	2	1	15.0309	Retrograde	28.1742	0.758453
3	1	5	9.75032	Retrograde	53.0465	0.366949										4	2	2	23.1472	Retrograde	48.8679	0.573518
3	1	6	12.7995	Retrograde	48.0029	0.344971										4	2	3	14.8051	Retrograde	29.3847	0.704197
																4	2	4	24.3229	Anterograde	57.8349	0.475219
3	2	1	0.274437	Paused	84.9796	0.0737628										4	2	5	16.8375	Anterograde	26.9655	0.863476
3	2	2	15.7979	Retrograde	67.6217	0.257108										4	2	6	1.36623	Anterograde	84.2092	0.148986
3	2	3	1.44225	Retrograde	83.4313	0.119718										4	2	7	25.0911	Retrograde	36.209	0.72116
3	2	4	16.1311	Retrograde	66.4664	0.355889
3	2	5	22.398	Retrograde	82.3946	0.434652										5	1	1	11.538	Anterograde	14.6593	0.817535
3	2	6	23.9937	Retrograde	78.5293	0.592392										5	1	2	0.905778	Anterograde	65.524	0.224163
																5	1	3	19.8949	Anterograde	23.6193	1.1176
3	3	1	6.29422	Retrograde	45.6739	0.15248										5	1	4	11.4208	Anterograde	20.4045	0.648547
3	3	2	17.3572	Retrograde	55.1586	0.446149										5	1	5	16.5752	Retrograde	58.544	0.328464
3	3	3	22.722	Retrograde	67.9248	0.452788										5	1	6	9.44427	Anterograde	34.3629	0.517706
3	3	4	2.66645	Anterograde	56.1588	0.205318										5	1	7	8.15236	Retrograde	29.971	0.353253
3	3	5	1.58819	Anterograde	53.2261	0.421685										5	1	8	12.3749	Anterograde	32.047	0.534298
3	3	6	13.4311	Retrograde	47.6156	0.374916
3	3	7	21.3757	Anterograde	35.323	0.95504
3	3	8	25.1682	Retrograde	35.1724	0.841417
3	3	9	10.1115	Anterograde	45.1634	0.323281										TOTAL EMBRYOS: 5
																TOTAL ISNs: 9
3	4	1	4.10822	Anterograde	54.8005	0.564195										Synaptic Vesicles NUMBERS: (Total: 67 / Anterograde: 28 / Paused: 5 / Retrograde: 34)
3	4	2	25.3242	Anterograde	31.2458	1.03881
3	4	3	20.2599	Anterograde	27.5234	0.952961
3	4	4	19.157	Anterograde	25.2362	1.09869										Synaptic Vesicles Density & Directionality in aCC/RP2 axons_Fig4c
3	4	5	3.95864	Retrograde	6.31644	0.868648
4	1	1	24.2547	Retrograde	69.5174	0.438714										Density (N/um)
4	1	2	23.7283	Retrograde	59.9167	0.413414
4	1	3	19.1924	Retrograde	42.8246	0.580786											Embryo_1/ ISN_1	Embryo_1/ ISN_2	Embryo_2/ ISN_1	Embryo_3/ ISN_1	Embryo_3/ ISN_2	Embryo_3/ ISN_3	Embryo_4/ ISN_1	Embryo_4/ ISN_2	Embryo_5/ ISN_1
4	1	4	17.4007	Anterograde	31.4186	0.747842
4	1	5	12.6589	Retrograde	40.1928	0.441294										Total Synaptic Vesicles	0.2	0.2	0.2	0.2	0.342857	0.257143	0.0857143	0.2	0.228571
4	1	6	21.5152	Anterograde	41.3807	0.873742										Retrograde moving synaptic vesicle	0.0857143	0.142857	0.142857	0.0857143	0.142857	0.171429	0.0285714	0.114286	0.114286
4	1	7	18.3821	Anterograde	19.4815	1.33047										Paused	0.0571429	0.0285714	0	0	0.0285714	0.0285714	0	0	0
																Anterograde moving synaptic vesicle	0.0571429	0.0285714	0.0571429	0.114286	0.171429	0.0571429	0.0571429	0.0857143	0.114286
4	2	1	29.9373	Anterograde	40.9441	0.926937
4	2	2	14.152	Retrograde	76.3434	0.438571											Total synaptic vesicle Density	Retrograde synaptic vesicle density	Paused synaptic vesicle density	Anterograde synaptic vesicle Density
4	2	3	22.1583	Retrograde	52.9495	0.604915										AVERAGE	0.212698	0.114286	0.015873	0.0825397
4	2	4	24.9844	Retrograde	44.4409	0.801529										St.Dev.	0.0671749	0.0428571	0.0207567	0.0439026
4	2	5	18.4503	Retrograde	56.0814	0.406453										N	9	9	9	9
4	2	6	30.5231	Anterograde	28.2095	1.24381
4	2	7	9.81521	Anterograde	36.0578	0.293053
4	2	8	11.1758	Retrograde	12.3313	1.27407
4	3	1	18.6765	Retrograde	37.4894	0.561743										Lifetime Range Distribution of motile synaptic vesicles in aCC/RP2 axons
4	3	2	15.8853	Retrograde	40.4162	0.59684
4	3	3	13.8262	Retrograde	43.316	0.497328											% of synaptic vesicles in each Lifetime class
4	3	4	20.2079	Retrograde	77.5913	0.617017										Lifetime Class	RN2-Gal4/UAS-SytGFP;UAS-HepCA
4	3	5	19.5745	Anterograde	69.2845	0.43791										0-10 s	0
4	3	6	1.19066	Anterograde	86.4882	0.1187										10-20 s	9.67742
4	3	7	9.8327	Anterograde	31.7938	0.333842										20-30 s	22.5806
																30-40 s	25.8065
																40-50 s	17.7419
																50-60 s	8.06452
TOTAL EMBRYOS: 4																60-70 s	8.06452
TOTAL ISNs: 14																70-80 s	4.83871
Synaptic Vesicles NUMBERS: (Total: 97 / Anterograde: 46 / Paused: 6 / Retrograde: 45)																80-90 s	3.22581
																90-100 s	0
																100-110 s	0
synaptic vesicle Density & Directionality in aCC/RP2 axons																110-120 s	0
Density (N/um)																Distribution of motile synaptic vesicles in aCC/RP2 axons by Mean Velocity
	Embryo_1/ ISN_1	Embryo_1/ ISN_2	Embryo_1/ ISN_3	Embryo_1/ ISN_4	Embryo_2/ ISN_1	Embryo_2/ ISN_2	Embryo_2/ ISN_3	Embryo_3/ ISN_1	Embryo_3/ ISN_2	Embryo_3/ ISN_3	Embryo_3/ ISN_4	Embryo_4/ ISN_1	Embryo_4/ ISN_2	Embryo_4/ ISN_3			% of synaptic vesicles in each Velocity class
																Velocity Class	RN2-Gal4/UAS-SytGFP;UAS-HepCA
Total synaptic vesicle	0.142857	0.171429	0.142857	0.2	0.142857	0.314286	0.285714	0.171429	0.171429	0.257143	0.142857	0.2	0.228571	0.2		0,1-0,35 um/s	27.4194
Retrograde moving synaptic vesicle	0.0571429	0.0857143	0.0857143	0.114286	0.0571429	0.114286	0	0.0857143	0.142857	0.142857	0.0285714	0.114286	0.142857	0.114286		0,35-0,6 um/s	33.871
Paused	0	0	0	0	0.0285714	0.0285714	0.0857143	0	0.0285714	0	0	0	0	0		0,6-0,85 um/s	29.0323
Anterograde moving synaptic vesicle	0.0857143	0.0857143	0.0571429	0.0857143	0.0571429	0.171429	0.2	0.0857143	0	0.114286	0.114286	0.0857143	0.0857143	0.0857143		0,85-1,1 um/s	6.45161
																1,1-1,35 um/s	3.22581
	Total synaptic vesicle Density	Retrograde synaptic vesicle density	Paused synaptic vesicle density	Anterograde synaptic vesicle Density												1,35-1,6 um/s	0
AVERAGE	0.197959	0.0918367	0.0190476	0.0920635												1,6-1,85 um/s	0
St.Dev.	0.0554296	0.0415133	0.0285714	0.0602339												1,85-2,1 um/s	0
N	14	14	14	14												2,1-2,35 um/s	0
																2,35-2,6 um/s	0
																2,6-2,85 um/s	0
																2,85-3,1 um/s	0
Lifetime Range Distribution of motile synaptic vesicle in aCC/RP2 axons_Fig4e
	% of synaptic vesicle in each Lifetime class
Lifetime Class	RN2-Gal4/UAS-SytGFP
0-10 s	2.1978
10-20 s	14.2857
20-30 s	16.4835
30-40 s	12.0879
40-50 s	16.4835
50-60 s	10.989
60-70 s	8.79121
70-80 s	4.3956
80-90 s	13.1868
90-100 s	0
100-110 s	1.0989
110-120 s	0
Distribution of motile synaptic vesicle in aCC/RP2 axons by Mean Velocity_Fig4g
	% of synaptic vesicle in each Velocity class
Velocity Class	RN2-Gal4/UAS-SytGFP
0,1-0,35 um/s	28.5714
0,35-0,6 um/s	32.967
0,6-0,85 um/s	9.89011
0,85-1,1 um/s	15.3846
1,1-1,35 um/s	9.89011
1,35-1,6 um/s	3.2967
1,6-1,85 um/s	0
1,85-2,1 um/s	0
2,1-2,35 um/s	0
2,35-2,6 um/s	0
2,6-2,85 um/s	0
2,85-3,1 um/s	0

[truncated: 1 more sheets: FigS6 BDF]
